# Supplementary material for: Absolute structure determination of compounds with axial and planar chirality using the crystalline sponge method
Source: Chem Sci. 2015 May 12;6(7):3765–8. doi: 10.1039/c5sc01681a (PMC5496191; doi:10.1039/c5sc01681a)
Supplement: Supplementary file 2 [file SC-006-C5SC01681A-s002.cif]

# Electronic Supplementary Material (ESI) for Chemical Science.
# This journal is © The Royal Society of Chemistry 2015

####################################################################### 
# 
# This file contains crystal structure data downloaded from the 
# Cambridge Structural Database (CSD) hosted by the Cambridge 
# Crystallographic Data Centre (CCDC).
# 
# Full information about CCDC data access policies and citation 
# guidelines are available at http://www.ccdc.cam.ac.uk/access/V1 
# 
# Audit and citation data items may have been added by the CCDC. 
# Please retain this information to preserve the provenance of 
# this file and to allow appropriate attribution of the data. 
# 
#######################################################################

data_M-form
_database_code_depnum_ccdc_archive 'CCDC 1043948'
_audit_update_record             
;
2015-03-11 deposited with the CCDC.
2015-05-12 downloaded from the CCDC.
;

_audit_creation_method           SHELXL-2014/7
_shelx_SHELXL_version_number     2014/7
_chemical_name_systematic        ?
_chemical_name_common            ?
_chemical_melting_point          ?
_chemical_formula_moiety         ?
_chemical_formula_sum            'C63.20 H72.55 I6 N13.06 Zn3'
_chemical_formula_weight         1972.67

_vrf_PLAT411_I                   
;
PROBLEM: Short Inter H...H Contact  H213   ..  H72C    ..       1.71 Ang.  
RESPONSE: Hydrogen atoms concerning with this alert are in the 
solvated cyclohexane molecule. Electron density concerning with 
cyclohexane molecules in the Fourier map are broadened and 
obtaining precise position and conformation of it, especially 
for hydrogen atoms, is impossible. However, to avoid 
misunderstanding about the bond order of it, hydrogen atoms of 
it were generated using the HFIX command.
;

loop_
_atom_type_symbol
_atom_type_description
_atom_type_scat_dispersion_real
_atom_type_scat_dispersion_imag
_atom_type_scat_source
C C 0.0181 0.0091 'International Tables Vol C Tables 4.2.6.8 and 6.1.1.4'
H H 0.0000 0.0000 'International Tables Vol C Tables 4.2.6.8 and 6.1.1.4'
N N 0.0311 0.0180 'International Tables Vol C Tables 4.2.6.8 and 6.1.1.4'
Zn Zn -1.5491 0.6778 'International Tables Vol C Tables 4.2.6.8 and 6.1.1.4'
I I -0.3257 6.8362 'International Tables Vol C Tables 4.2.6.8 and 6.1.1.4'

_space_group_crystal_system      monoclinic
_space_group_IT_number           5
_space_group_name_H-M_alt        'C 2'
_space_group_name_Hall           'C 2y'

_shelx_space_group_comment       
;
The symmetry employed for this shelxl refinement is uniquely defined
by the following loop, which should always be used as a source of
symmetry information in preference to the above space-group names.
They are only intended as comments.
;

loop_
_space_group_symop_operation_xyz
'x, y, z'
'-x, y, -z'
'x+1/2, y+1/2, z'
'-x+1/2, y+1/2, -z'

_cell_length_a                   35.1081(9)
_cell_length_b                   14.6516(2)
_cell_length_c                   31.3279(8)
_cell_angle_alpha                90
_cell_angle_beta                 101.649(2)
_cell_angle_gamma                90
_cell_volume                     15782.8(6)
_cell_formula_units_Z            8
_cell_measurement_temperature    100(2)
_cell_measurement_reflns_used    25448
_cell_measurement_theta_min      2.5480
_cell_measurement_theta_max      74.2670

_exptl_crystal_description       block
_exptl_crystal_colour            colorless
_exptl_crystal_density_meas      ?
_exptl_crystal_density_method    ?
_exptl_crystal_density_diffrn    1.660
_exptl_crystal_F_000             7610
_exptl_transmission_factor_min   ?
_exptl_transmission_factor_max   ?
_exptl_crystal_size_max          0.220
_exptl_crystal_size_mid          0.070
_exptl_crystal_size_min          0.070
_exptl_absorpt_coefficient_mu    19.822
_shelx_estimated_absorpt_T_min   0.097
_shelx_estimated_absorpt_T_max   0.338
loop_
_exptl_crystal_face_index_h
_exptl_crystal_face_index_k
_exptl_crystal_face_index_l
_exptl_crystal_face_perp_dist
_exptl_oxdiff_crystal_face_indexfrac_h
_exptl_oxdiff_crystal_face_indexfrac_k
_exptl_oxdiff_crystal_face_indexfrac_l
_exptl_oxdiff_crystal_face_x
_exptl_oxdiff_crystal_face_y
_exptl_oxdiff_crystal_face_z
-17 1 16 0.0564 -17.0115 0.9997 16.0173 0.3532 0.4462 -0.8170
7 -7 10 0.0946 6.9916 -6.9976 10.0051 -0.8896 0.1685 -0.3676
6 1 18 0.0369 5.9806 1.0004 18.0165 -0.3595 0.9123 -0.1943
5 9 -4 0.0981 4.9985 8.9975 -4.0000 0.6005 0.3897 0.6746
-20 -4 0 0.0662 -19.9930 -3.9995 0.0004 0.2873 -0.5433 -0.7757
-9 9 6 0.1122 -9.0075 8.9975 6.0110 0.8736 0.5795 0.0355
-1 1 -19 0.0434 -0.9818 0.9991 -19.0170 0.3788 -0.7659 0.4599
-7 -1 -18 0.0309 -6.9803 -1.0005 -18.0164 0.3892 -0.9289 0.1652
18 1 9 0.0325 17.9862 1.0005 9.0067 -0.5874 0.7315 0.3634
19 1 -14 0.0289 19.0082 0.9998 -14.0147 -0.2876 -0.2229 0.9257
23 0 -7 0.0300 23.0008 0.0004 -7.0092 -0.5838 0.0862 0.8313
-6 0 20 0.0404 -6.0178 0.0004 20.0193 -0.1081 0.7448 -0.6382
1 2 19 0.0463 0.9805 2.0000 19.0185 -0.1482 0.9244 -0.3144
-21 0 11 0.0460 -21.0052 -0.0002 11.0127 0.4670 0.1159 -0.8659
-22 3 4 0.0643 -21.9995 2.9987 4.0078 0.8276 -0.0377 -0.5872
5 -9 -1 0.1042 5.0037 -8.9974 -1.0058 -0.8263 -0.4348 -0.2678
2 -9 -9 0.0981 2.0122 -8.9977 -9.0129 -0.6224 -0.8223 -0.1696
-13 5 -11 0.0783 -12.9882 4.9979 -11.0063 0.9286 -0.4159 0.1193
2 0 20 0.0417 1.9801 0.0007 20.0183 -0.3460 0.8775 -0.4055
-19 -1 -8 0.0399 -18.9869 -1.0005 -8.0057 0.6028 -0.7059 -0.4157
19 0 -14 0.0230 19.0086 0.0001 -14.0152 -0.3645 -0.2757 0.8773
6 -1 -20 0.0312 6.0182 -1.0002 -20.0197 0.0312 -0.7976 0.5897
7 0 -20 0.0336 7.0175 -0.0004 -20.0194 0.0784 -0.7282 0.6673
12 2 -19 0.0460 12.0144 1.9992 -19.0181 0.0691 -0.4973 0.8865
_exptl_absorpt_correction_T_min  0.086
_exptl_absorpt_correction_T_max  0.405
_exptl_absorpt_correction_type   gaussian
_exptl_absorpt_process_details   
;
CrysAlisPro, Agilent Technologies,
Version 1.171.37.35 (release 13-08-2014 CrysAlis171 .NET)
(compiled Aug 13 2014,18:06:01)
Numerical absorption correction based on gaussian integration over
			a multifaceted crystal model
Empirical absorption correction using spherical harmonics,
 implemented in SCALE3 ABSPACK scaling algorithm.
;
_diffrn_ambient_temperature      100(2)
_diffrn_source                   'sealed X-ray tube'
_diffrn_source_type              'SuperNova (Cu) X-ray Source'
_diffrn_radiation_probe          x-ray
_diffrn_radiation_type           'Cu K\a'
_diffrn_radiation_wavelength     1.54184
_diffrn_radiation_monochromator  mirror
_diffrn_measurement_device       'four-circle diffractometer'
_diffrn_measurement_device_type  'SuperNova, Dual, Cu at zero, AtlasS2'
_diffrn_measurement_method       '\w scans'
_diffrn_detector                 'CCD plate'
_diffrn_detector_type            AtlasS2
_diffrn_detector_area_resol_mean 5.2906
_diffrn_reflns_number            200092
_diffrn_reflns_av_unetI/netI     0.0387
_diffrn_reflns_av_R_equivalents  0.0674
_diffrn_reflns_limit_h_min       -44
_diffrn_reflns_limit_h_max       43
_diffrn_reflns_limit_k_min       -18
_diffrn_reflns_limit_k_max       18
_diffrn_reflns_limit_l_min       -39
_diffrn_reflns_limit_l_max       39
_diffrn_reflns_theta_min         2.570
_diffrn_reflns_theta_max         77.721
_diffrn_reflns_theta_full        67.684
_diffrn_measured_fraction_theta_max 0.982
_diffrn_measured_fraction_theta_full 1.000
_diffrn_reflns_Laue_measured_fraction_max 0.982
_diffrn_reflns_Laue_measured_fraction_full 1.000
_diffrn_reflns_point_group_measured_fraction_max 0.978
_diffrn_reflns_point_group_measured_fraction_full 1.000
_reflns_number_total             32925
_reflns_number_gt                22648
_reflns_threshold_expression     'I > 2\s(I)'
_reflns_Friedel_coverage         0.913
_reflns_Friedel_fraction_max     0.973
_reflns_Friedel_fraction_full    1.000

_reflns_special_details          
;
 Reflections were merged by SHELXL according to the crystal
 class for the calculation of statistics and refinement.
 
 _reflns_Friedel_fraction is defined as the number of unique
 Friedel pairs measured divided by the number that would be
 possible theoretically, ignoring centric projections and
 systematic absences.
;

_computing_data_collection       
;
CrysAlisPro, Agilent Technologies,
Version 1.171.37.35 (release 13-08-2014 CrysAlis171 .NET)
(compiled Aug 13 2014,18:06:01)
;
_computing_cell_refinement       
;
CrysAlisPro, Agilent Technologies,
Version 1.171.37.35 (release 13-08-2014 CrysAlis171 .NET)
(compiled Aug 13 2014,18:06:01)
;
_computing_data_reduction        
;
CrysAlisPro, Agilent Technologies,
Version 1.171.37.35 (release 13-08-2014 CrysAlis171 .NET)
(compiled Aug 13 2014,18:06:01)
;
_computing_structure_solution    'SHELXT-2014/5 (Sheldrick, 2014)'
_computing_structure_refinement  'SHELXL-2014/7 (Sheldrick, 2014)'
_computing_molecular_graphics    'shelXle (Hubschle et al., 2011)'
_computing_publication_material  'SHELXL-2014/7 (Sheldrick, 2014)'
_refine_special_details          ?
_refine_ls_structure_factor_coef Fsqd
_refine_ls_matrix_type           full
_refine_ls_weighting_scheme      calc
_refine_ls_weighting_details     
'w=1/[\s^2^(Fo^2^)+(0.1007P)^2^+13.5463P] where P=(Fo^2^+2Fc^2^)/3'
_atom_sites_solution_primary     iterative
_atom_sites_solution_secondary   difmap
_atom_sites_solution_hydrogens   geom
_refine_ls_hydrogen_treatment    constr
_refine_ls_extinction_method     none
_refine_ls_extinction_coef       .
_refine_ls_abs_structure_details 
;
 Flack x determined using 8213 quotients [(I+)-(I-)]/[(I+)+(I-)]
 (Parsons, Flack and Wagner, Acta Cryst. B69 (2013) 249-259).
;
_refine_ls_abs_structure_Flack   0.044(5)
_chemical_absolute_configuration ad
_refine_ls_number_reflns         32925
_refine_ls_number_parameters     2285
_refine_ls_number_restraints     1450
_refine_ls_R_factor_all          0.0829
_refine_ls_R_factor_gt           0.0580
_refine_ls_wR_factor_ref         0.1852
_refine_ls_wR_factor_gt          0.1602
_refine_ls_goodness_of_fit_ref   1.033
_refine_ls_restrained_S_all      1.021
_refine_ls_shift/su_max          0.001
_refine_ls_shift/su_mean         0.000

loop_
_atom_site_label
_atom_site_type_symbol
_atom_site_fract_x
_atom_site_fract_y
_atom_site_fract_z
_atom_site_U_iso_or_equiv
_atom_site_adp_type
_atom_site_occupancy
_atom_site_site_symmetry_order
_atom_site_calc_flag
_atom_site_refinement_flags_posn
_atom_site_refinement_flags_adp
_atom_site_refinement_flags_occupancy
_atom_site_disorder_assembly
_atom_site_disorder_group
Zn1A Zn 0.33034(11) 0.8624(3) 0.48105(17) 0.0709(10) Uani 0.750(9) 1 d D . P A
1
I11A I 0.26940(7) 0.76837(17) 0.45798(8) 0.0876(8) Uani 0.750(9) 1 d D . P A 1
I12A I 0.37603(9) 0.8507(2) 0.55404(9) 0.1009(9) Uani 0.750(9) 1 d D . P A 1
Zn1B Zn 0.3268(7) 0.8601(15) 0.4696(8) 0.171(12) Uani 0.250(9) 1 d D U P A 2
I11B I 0.2654(6) 0.7799(8) 0.4517(7) 0.315(15) Uani 0.250(9) 1 d D U P A 2
I12B I 0.3673(8) 0.8265(11) 0.5441(7) 0.262(11) Uani 0.250(9) 1 d D U P A 2
Zn2A Zn 0.6222(3) 1.1091(6) 0.3222(3) 0.0638(17) Uani 0.518(16) 1 d . . P B 1
I21A I 0.64634(17) 1.1207(4) 0.2493(2) 0.1073(17) Uani 0.518(16) 1 d . . P B 1
I22A I 0.59660(17) 1.2369(3) 0.3583(2) 0.1109(17) Uani 0.518(16) 1 d . . P B 1
Zn2B Zn 0.6236(4) 1.1080(9) 0.3089(4) 0.087(3) Uani 0.482(16) 1 d . . P B 2
I21B I 0.6475(2) 1.0984(9) 0.2431(3) 0.180(4) Uani 0.482(16) 1 d . . P B 2
I22B I 0.6099(5) 1.2474(6) 0.3462(5) 0.237(6) Uani 0.482(16) 1 d . . P B 2
Zn3A Zn 0.9199(2) 1.1324(5) 0.6575(2) 0.0699(14) Uani 0.70(2) 1 d . . P C 1
I31A I 0.97556(13) 1.1534(4) 0.61970(14) 0.0927(10) Uani 0.70(2) 1 d . . P C 1
I32A I 0.88321(9) 1.2463(3) 0.69303(16) 0.0864(11) Uani 0.70(2) 1 d . . P C 1
Zn3B Zn 0.9081(6) 1.1226(11) 0.6570(6) 0.085(4) Uani 0.30(2) 1 d . . P C 2
I31B I 0.9681(7) 1.1751(17) 0.6283(7) 0.149(6) Uani 0.30(2) 1 d . . P C 2
I32B I 0.8699(11) 1.2334(11) 0.6951(5) 0.160(7) Uani 0.30(2) 1 d . . P C 2
Zn4A Zn 0.8321(2) 0.6383(5) 0.9782(2) 0.0686(14) Uani 0.71(2) 1 d . . P D 1
I41A I 0.77129(11) 0.7350(2) 0.95695(11) 0.0803(9) Uani 0.71(2) 1 d . . P D 1
I42A I 0.88119(12) 0.6613(3) 1.04887(15) 0.0988(11) Uani 0.71(2) 1 d . . P D 1
Zn4B Zn 0.8225(8) 0.6475(15) 0.9702(10) 0.117(8) Uani 0.29(2) 1 d . . P D 2
I41B I 0.7591(7) 0.7231(11) 0.9414(11) 0.148(7) Uani 0.29(2) 1 d . . P D 2
I42B I 0.8704(9) 0.6791(12) 1.0383(8) 0.161(6) Uani 0.29(2) 1 d . . P D 2
Zn5 Zn 0.91816(6) -0.12870(16) 1.15807(7) 0.0734(5) Uani 1 1 d . . . . .
I51A I 0.9785(3) -0.1632(7) 1.1218(4) 0.0773(16) Uani 0.42(3) 1 d . . P E 1
I52A I 0.8875(2) -0.2434(5) 1.2005(3) 0.072(2) Uani 0.42(3) 1 d . . P E 1
I51B I 0.9738(3) -0.1449(7) 1.1247(3) 0.0972(16) Uani 0.58(3) 1 d . . P E 2
I52B I 0.8789(4) -0.2398(5) 1.1931(3) 0.121(2) Uani 0.58(3) 1 d . . P E 2
Zn6A Zn 0.6259(3) -0.1151(10) 0.8164(4) 0.059(2) Uani 0.48(3) 1 d . . P F 1
I61A I 0.6478(5) -0.1007(10) 0.7473(4) 0.107(2) Uani 0.48(3) 1 d . . P F 1
I62A I 0.6063(2) -0.2461(6) 0.8544(4) 0.102(2) Uani 0.48(3) 1 d . . P F 1
Zn6B Zn 0.6257(3) -0.0898(9) 0.8133(4) 0.071(2) Uani 0.52(3) 1 d . . P F 2
I61B I 0.6544(4) -0.0962(12) 0.7439(4) 0.137(4) Uani 0.52(3) 1 d . . P F 2
I62B I 0.6051(2) -0.2378(5) 0.8462(4) 0.143(4) Uani 0.52(3) 1 d . . P F 2
N101 N 0.3617(4) 0.8418(11) 0.4321(5) 0.087(4) Uani 1 1 d . . . . .
C102 C 0.3492(6) 0.7938(16) 0.3934(7) 0.098(6) Uani 1 1 d . . . . .
H102 H 0.3233 0.7710 0.3876 0.117 Uiso 1 1 calc R U . . .
C103 C 0.3708(5) 0.7780(14) 0.3642(6) 0.090(5) Uani 1 1 d . . . . .
H103 H 0.3612 0.7397 0.3400 0.108 Uiso 1 1 calc R U . . .
C104 C 0.4073(5) 0.8167(13) 0.3689(6) 0.087(5) Uani 1 1 d . . . . .
C105 C 0.4183(8) 0.864(2) 0.4047(9) 0.166(15) Uani 1 1 d . . . . .
H105 H 0.4445 0.8848 0.4117 0.200 Uiso 1 1 calc R U . . .
C106 C 0.3957(7) 0.885(3) 0.4307(11) 0.193(19) Uani 1 1 d . . . . .
H106 H 0.4032 0.9346 0.4504 0.232 Uiso 1 1 calc R U . . .
N111 N 0.5779(4) 1.0145(11) 0.3110(5) 0.081(4) Uani 1 1 d . . . . .
C112 C 0.5632(5) 0.9708(12) 0.2762(6) 0.079(4) Uani 1 1 d . . . . .
H112 H 0.5736 0.9807 0.2509 0.094 Uiso 1 1 calc R U . . .
C113 C 0.5327(4) 0.9095(12) 0.2740(5) 0.079(4) Uani 1 1 d . . . . .
H113 H 0.5248 0.8733 0.2486 0.095 Uiso 1 1 calc R U . . .
C114 C 0.5141(5) 0.9007(13) 0.3073(5) 0.081(4) Uani 1 1 d . . . . .
C115 C 0.5336(6) 0.9404(16) 0.3467(7) 0.106(6) Uani 1 1 d . . . . .
H115 H 0.5258 0.9277 0.3734 0.127 Uiso 1 1 calc R U . . .
C116 C 0.5646(6) 0.9987(17) 0.3453(6) 0.106(6) Uani 1 1 d . . . . .
H116 H 0.5766 1.0286 0.3715 0.128 Uiso 1 1 calc R U . . .
N121 N 0.4309(4) 0.4802(10) 0.2006(4) 0.072(3) Uani 1 1 d . . . . .
C122 C 0.4044(5) 0.5054(15) 0.2248(7) 0.098(6) Uani 1 1 d . . . . .
H122 H 0.3819 0.4687 0.2236 0.117 Uiso 1 1 calc R U . . .
C123 C 0.4090(5) 0.5829(16) 0.2510(7) 0.102(7) Uani 1 1 d . . . . .
H123 H 0.3895 0.5996 0.2667 0.122 Uiso 1 1 calc R U . . .
C124 C 0.4416(4) 0.6342(12) 0.2538(5) 0.073(4) Uani 1 1 d . . . . .
C125 C 0.4684(4) 0.6124(11) 0.2301(5) 0.070(4) Uani 1 1 d . . . . .
H125 H 0.4908 0.6495 0.2310 0.084 Uiso 1 1 calc R U . . .
C126 C 0.4627(4) 0.5339(11) 0.2043(5) 0.070(4) Uani 1 1 d . . . . .
H126 H 0.4820 0.5175 0.1884 0.084 Uiso 1 1 calc R U . . .
C131 C 0.4309(4) 0.7991(11) 0.3363(5) 0.072(4) Uani 1 1 d . . . . .
N132 N 0.4589(4) 0.8590(11) 0.3367(5) 0.084(4) Uani 1 1 d . . . . .
C133 C 0.4809(4) 0.8437(12) 0.3060(5) 0.076(4) Uani 1 1 d . . . . .
N134 N 0.4757(3) 0.7731(9) 0.2777(4) 0.070(3) Uani 1 1 d . . . . .
C135 C 0.4462(4) 0.7160(10) 0.2824(4) 0.062(3) Uani 1 1 d . . . . .
N136 N 0.4240(4) 0.7271(9) 0.3100(5) 0.075(3) Uani 1 1 d . . . . .
N141 N 0.6655(4) 1.0427(9) 0.3609(5) 0.088(4) Uani 1 1 d . . . . .
C142 C 0.6856(5) 1.0867(11) 0.3957(6) 0.080(4) Uani 1 1 d . . . . .
H142 H 0.6795 1.1486 0.4006 0.096 Uiso 1 1 calc R U . . .
C143 C 0.7147(5) 1.0439(10) 0.4246(5) 0.078(4) Uani 1 1 d . . . . .
H143 H 0.7278 1.0752 0.4499 0.093 Uiso 1 1 calc R U . . .
C144 C 0.7252(5) 0.9540(10) 0.4169(5) 0.070(4) Uani 1 1 d . . . . .
C145 C 0.7045(5) 0.9110(12) 0.3812(6) 0.092(5) Uani 1 1 d . . . . .
H145 H 0.7105 0.8496 0.3755 0.110 Uiso 1 1 calc R U . . .
C146 C 0.6750(5) 0.9550(11) 0.3534(7) 0.097(6) Uani 1 1 d . . . . .
H146 H 0.6611 0.9238 0.3285 0.116 Uiso 1 1 calc R U . . .
N151 N 0.8765(4) 1.0635(9) 0.6107(5) 0.086(4) Uani 1 1 d . . . . .
C152 C 0.8482(5) 1.1030(10) 0.5824(5) 0.078(4) Uani 1 1 d . . . . .
H152 H 0.8437 1.1660 0.5866 0.094 Uiso 1 1 calc R U . . .
C153 C 0.8248(5) 1.0614(9) 0.5477(5) 0.072(4) Uani 1 1 d . . . . .
H153 H 0.8058 1.0953 0.5281 0.087 Uiso 1 1 calc R U . . .
C154 C 0.8293(5) 0.9702(10) 0.5418(5) 0.076(4) Uani 1 1 d . . . . .
C155 C 0.8583(7) 0.9248(14) 0.5714(9) 0.148(12) Uani 1 1 d . . . . .
H155 H 0.8618 0.8610 0.5685 0.178 Uiso 1 1 calc R U . . .
C156 C 0.8819(8) 0.9716(15) 0.6047(9) 0.152(13) Uani 1 1 d . . . . .
H156 H 0.9022 0.9402 0.6237 0.182 Uiso 1 1 calc R U . . .
N161 N 0.8173(4) 0.5007(9) 0.4718(5) 0.080(4) Uani 1 1 d . . . . .
C162 C 0.7852(5) 0.5347(9) 0.4458(6) 0.078(4) Uani 1 1 d . . . . .
H162 H 0.7676 0.4943 0.4281 0.094 Uiso 1 1 calc R U . . .
C163 C 0.7774(5) 0.6263(11) 0.4444(6) 0.081(4) Uani 1 1 d . . . . .
H163 H 0.7538 0.6482 0.4270 0.098 Uiso 1 1 calc R U . . .
C164 C 0.8032(5) 0.6867(11) 0.4678(6) 0.073(4) Uani 1 1 d . . . . .
C165 C 0.8366(5) 0.6511(12) 0.4926(7) 0.100(7) Uani 1 1 d . . . . .
H165 H 0.8546 0.6906 0.5103 0.120 Uiso 1 1 calc R U . . .
C166 C 0.8444(6) 0.5596(13) 0.4922(7) 0.097(6) Uani 1 1 d . . . . .
H166 H 0.8691 0.5375 0.5065 0.116 Uiso 1 1 calc R U . . .
C171 C 0.7576(4) 0.9090(10) 0.4457(5) 0.066(3) Uani 1 1 d . . . . .
N172 N 0.7774(3) 0.9608(7) 0.4790(4) 0.066(3) Uani 1 1 d . . . . .
C173 C 0.8079(4) 0.9196(10) 0.5051(6) 0.076(4) Uani 1 1 d . . . . .
N174 N 0.8175(4) 0.8300(8) 0.4995(5) 0.078(3) Uani 1 1 d . . . . .
C175 C 0.7957(5) 0.7867(10) 0.4683(6) 0.073(4) Uani 1 1 d . . . . .
N176 N 0.7651(4) 0.8218(9) 0.4398(4) 0.071(3) Uani 1 1 d . . . . .
N201 N 0.9319(5) 1.0224(11) 0.7023(5) 0.086(4) Uani 1 1 d . . . . .
C202 C 0.9113(8) 1.008(2) 0.7282(10) 0.141(11) Uani 1 1 d . . . . .
H202 H 0.8925 1.0525 0.7313 0.170 Uiso 1 1 calc R U . . .
C203 C 0.9135(8) 0.9284(19) 0.7543(9) 0.136(11) Uani 1 1 d . . . . .
H203 H 0.8949 0.9166 0.7718 0.163 Uiso 1 1 calc R U . . .
C204 C 0.9432(5) 0.8698(11) 0.7534(5) 0.071(4) Uani 1 1 d . . . . .
C205 C 0.9683(5) 0.8922(12) 0.7268(5) 0.079(4) Uani 1 1 d . . . . .
H205 H 0.9904 0.8550 0.7264 0.095 Uiso 1 1 calc R U . . .
C206 C 0.9615(5) 0.9692(12) 0.7005(6) 0.080(4) Uani 1 1 d . . . . .
H206 H 0.9783 0.9832 0.6811 0.096 Uiso 1 1 calc R U . . .
N211 N 0.8613(5) 0.6544(10) 0.9261(6) 0.091(4) Uani 1 1 d . . . . .
C212 C 0.8906(11) 0.610(2) 0.9281(13) 0.20(2) Uani 1 1 d . . . . .
H212 H 0.8979 0.5688 0.9517 0.242 Uiso 1 1 calc R U . . .
C213 C 0.9153(12) 0.618(2) 0.8959(13) 0.21(2) Uani 1 1 d . . . . .
H213 H 0.9361 0.5763 0.8957 0.254 Uiso 1 1 calc R U . . .
C214 C 0.9071(5) 0.6865(11) 0.8663(6) 0.079(4) Uani 1 1 d . . . . .
C215 C 0.8739(7) 0.7349(15) 0.8659(9) 0.121(9) Uani 1 1 d . . . . .
H215 H 0.8657 0.7811 0.8447 0.146 Uiso 1 1 calc R U . . .
C216 C 0.8523(8) 0.7149(15) 0.8972(8) 0.116(8) Uani 1 1 d . . . . .
H216 H 0.8292 0.7489 0.8968 0.139 Uiso 1 1 calc R U . . .
N221 N 1.0793(4) 0.4857(11) 0.8086(4) 0.076(3) Uani 1 1 d . . . . .
C222 C 1.0650(4) 0.5325(12) 0.7718(5) 0.071(4) Uani 1 1 d . . . . .
H222 H 1.0771 0.5276 0.7474 0.085 Uiso 1 1 calc R U . . .
C223 C 1.0328(4) 0.5872(11) 0.7696(5) 0.069(3) Uani 1 1 d . . . . .
H223 H 1.0223 0.6185 0.7433 0.083 Uiso 1 1 calc R U . . .
C224 C 1.0156(4) 0.5971(10) 0.8057(5) 0.068(3) Uani 1 1 d . . . . .
C225 C 1.0282(7) 0.548(2) 0.8414(7) 0.125(10) Uani 1 1 d . . . . .
H225 H 1.0158 0.5487 0.8657 0.150 Uiso 1 1 calc R U . . .
C226 C 1.0625(7) 0.493(2) 0.8406(9) 0.148(12) Uani 1 1 d . . . . .
H226 H 1.0732 0.4601 0.8663 0.178 Uiso 1 1 calc R U . . .
C231 C 0.9493(4) 0.7847(11) 0.7808(5) 0.074(4) Uani 1 1 d . . . . .
N232 N 0.9253(4) 0.7772(9) 0.8104(4) 0.072(3) Uani 1 1 d . . . . .
C233 C 0.9316(5) 0.7023(12) 0.8347(6) 0.078(4) Uani 1 1 d . . . . .
N234 N 0.9609(3) 0.6423(9) 0.8340(4) 0.069(3) Uani 1 1 d . . . . .
C235 C 0.9814(4) 0.6602(10) 0.8054(5) 0.066(3) Uani 1 1 d . . . . .
N236 N 0.9766(3) 0.7274(8) 0.7759(4) 0.068(3) Uani 1 1 d . . . . .
N241 N 0.8179(4) 0.5013(9) 0.9729(5) 0.079(4) Uani 1 1 d . . . . .
C242 C 0.7866(5) 0.4703(10) 0.9495(5) 0.072(4) Uani 1 1 d . . . . .
H242 H 0.7684 0.5128 0.9340 0.087 Uiso 1 1 calc R U . . .
C243 C 0.7771(4) 0.3760(10) 0.9453(5) 0.071(4) Uani 1 1 d . . . . .
H243 H 0.7540 0.3550 0.9266 0.086 Uiso 1 1 calc R U . . .
C244 C 0.8033(4) 0.3164(9) 0.9697(5) 0.069(4) Uani 1 1 d . . . . .
C245 C 0.8370(6) 0.3505(11) 0.9944(8) 0.100(6) Uani 1 1 d . . . . .
H245 H 0.8561 0.3105 1.0101 0.120 Uiso 1 1 calc R U . . .
C246 C 0.8428(7) 0.4437(12) 0.9961(8) 0.110(7) Uani 1 1 d . . . . .
H246 H 0.8655 0.4673 1.0146 0.132 Uiso 1 1 calc R U . . .
N251 N 0.8784(4) -0.0613(8) 1.1097(4) 0.079(4) Uani 1 1 d . . . . .
C252 C 0.8837(7) 0.0234(13) 1.1023(8) 0.133(10) Uani 1 1 d . . . . .
H252 H 0.9040 0.0541 1.1216 0.159 Uiso 1 1 calc R U . . .
C253 C 0.8622(7) 0.0735(12) 1.0684(7) 0.127(10) Uani 1 1 d . . . . .
H253 H 0.8683 0.1356 1.0641 0.153 Uiso 1 1 calc R U . . .
C254 C 0.8326(4) 0.0316(9) 1.0418(5) 0.068(4) Uani 1 1 d . . . . .
C255 C 0.8259(4) -0.0599(10) 1.0503(5) 0.068(3) Uani 1 1 d . . . . .
H255 H 0.8049 -0.0912 1.0323 0.081 Uiso 1 1 calc R U . . .
C256 C 0.8489(4) -0.1049(9) 1.0838(5) 0.069(4) Uani 1 1 d . . . . .
H256 H 0.8441 -0.1674 1.0888 0.083 Uiso 1 1 calc R U . . .
N261 N 0.6655(3) -0.0372(9) 0.8619(4) 0.070(3) Uani 1 1 d . . . . .
C262 C 0.6880(5) -0.0813(11) 0.8947(6) 0.088(5) Uani 1 1 d . . . . .
H262 H 0.6831 -0.1443 0.8983 0.106 Uiso 1 1 calc R U . . .
C263 C 0.7173(5) -0.0414(11) 0.9232(6) 0.086(5) Uani 1 1 d . . . . .
H263 H 0.7327 -0.0770 0.9455 0.104 Uiso 1 1 calc R U . . .
C264 C 0.7249(4) 0.0489(9) 0.9202(5) 0.063(3) Uani 1 1 d . . . . .
C265 C 0.7006(6) 0.0987(13) 0.8874(7) 0.104(7) Uani 1 1 d . . . . .
H265 H 0.7039 0.1624 0.8839 0.125 Uiso 1 1 calc R U . . .
C266 C 0.6710(5) 0.0499(13) 0.8599(7) 0.100(6) Uani 1 1 d . . . . .
H266 H 0.6537 0.0833 0.8382 0.120 Uiso 1 1 calc R U . . .
C271 C 0.7939(4) 0.2165(9) 0.9718(5) 0.061(3) Uani 1 1 d . . . . .
N272 N 0.8185(3) 0.1690(8) 1.0024(4) 0.067(3) Uani 1 1 d . . . . .
C273 C 0.8073(4) 0.0840(9) 1.0058(5) 0.065(3) Uani 1 1 d . . . . .
N274 N 0.7777(3) 0.0420(8) 0.9819(4) 0.065(3) Uani 1 1 d . . . . .
C275 C 0.7579(4) 0.0950(9) 0.9509(4) 0.059(3) Uani 1 1 d . . . . .
N276 N 0.7639(3) 0.1831(7) 0.9447(4) 0.065(3) Uani 1 1 d . . . . .
C301 C 0.7599(7) 0.3441(19) 0.8378(9) 0.074(6) Uani 0.531(7) 1 d . . P G 1
N302 N 0.7859(7) 0.4097(18) 0.8299(7) 0.084(6) Uani 0.531(7) 1 d . . P G 1
N305 N 0.7288(7) 0.3709(19) 0.8463(8) 0.089(7) Uani 0.531(7) 1 d . . P G 1
C303 C 0.7628(9) 0.496(2) 0.8291(9) 0.081(7) Uani 0.531(7) 1 d . . P G 1
C304 C 0.7297(11) 0.471(3) 0.8382(9) 0.097(10) Uani 0.531(7) 1 d . . P G 1
C306 C 0.7031(10) 0.530(2) 0.8426(9) 0.084(8) Uani 0.531(7) 1 d . . P G 1
H306 H 0.6803 0.5118 0.8524 0.101 Uiso 0.531(7) 1 calc R U P G 1
C307 C 0.7098(15) 0.623(3) 0.8320(15) 0.122(14) Uani 0.531(7) 1 d . . P G 1
H307 H 0.6900 0.6670 0.8320 0.146 Uiso 0.531(7) 1 calc R U P G 1
C308 C 0.7449(14) 0.650(3) 0.8215(15) 0.126(16) Uani 0.531(7) 1 d . . P G 1
H308 H 0.7500 0.7097 0.8119 0.151 Uiso 0.531(7) 1 calc R U P G 1
C309 C 0.7726(10) 0.576(2) 0.8274(16) 0.110(13) Uani 0.531(7) 1 d . . P G 1
H309 H 0.7994 0.5892 0.8300 0.132 Uiso 0.531(7) 1 calc R U P G 1
C310 C 0.7735(10) 0.248(2) 0.8410(13) 0.099(10) Uani 0.531(7) 1 d . . P G 1
N311 N 0.8080(9) 0.222(2) 0.8709(10) 0.103(8) Uani 0.531(7) 1 d . . P G 1
N314 N 0.7508(10) 0.1757(18) 0.8211(11) 0.106(9) Uani 0.531(7) 1 d . . P G 1
C312 C 0.8049(10) 0.1276(15) 0.8680(11) 0.126(13) Uani 0.531(7) 1 d G U P G 1
C313 C 0.7732(9) 0.0990(18) 0.8366(10) 0.124(12) Uani 0.531(7) 1 d G U P G 1
C318 C 0.7664(9) 0.006(2) 0.8291(11) 0.156(15) Uani 0.531(7) 1 d G U P G 1
H318 H 0.7448 -0.0131 0.8077 0.187 Uiso 0.531(7) 1 calc R U P G 1
C317 C 0.7912(11) -0.0577(15) 0.8528(14) 0.17(2) Uani 0.531(7) 1 d G U P G 1
H317 H 0.7866 -0.1209 0.8476 0.209 Uiso 0.531(7) 1 calc R U P G 1
C316 C 0.8229(11) -0.029(2) 0.8841(14) 0.18(2) Uani 0.531(7) 1 d G U P G 1
H316 H 0.8399 -0.0729 0.9003 0.214 Uiso 0.531(7) 1 calc R U P G 1
C315 C 0.8297(9) 0.064(2) 0.8917(11) 0.159(15) Uani 0.531(7) 1 d G U P G 1
H315 H 0.8513 0.0830 0.9131 0.190 Uiso 0.531(7) 1 calc R U P G 1
C319 C 0.8224(8) 0.397(2) 0.8145(11) 0.090(8) Uani 0.531(7) 1 d . . P G 1
H31A H 0.8371 0.3444 0.8296 0.108 Uiso 0.531(7) 1 calc R U P G 1
H31B H 0.8388 0.4522 0.8203 0.108 Uiso 0.531(7) 1 calc R U P G 1
C320 C 0.8105(12) 0.378(3) 0.7631(13) 0.111(11) Uani 0.531(7) 1 d . . P G 1
H32A H 0.7952 0.4308 0.7492 0.134 Uiso 0.531(7) 1 calc R U P G 1
H32B H 0.8345 0.3744 0.7513 0.134 Uiso 0.531(7) 1 calc R U P G 1
C321 C 0.7877(13) 0.295(2) 0.7509(14) 0.101(11) Uani 0.531(7) 1 d . . P G 1
H321 H 0.8036 0.2427 0.7495 0.122 Uiso 0.531(7) 1 calc R U P G 1
C322 C 0.7568(14) 0.278(3) 0.7430(16) 0.117(14) Uani 0.531(7) 1 d . . P G 1
H322 H 0.7410 0.3298 0.7332 0.140 Uiso 0.531(7) 1 calc R U P G 1
C323 C 0.7348(15) 0.197(3) 0.7443(14) 0.129(16) Uani 0.531(7) 1 d . . P G 1
H32C H 0.7512 0.1442 0.7398 0.155 Uiso 0.531(7) 1 calc R U P G 1
H32D H 0.7123 0.1981 0.7195 0.155 Uiso 0.531(7) 1 calc R U P G 1
C324 C 0.7196(11) 0.180(3) 0.7860(15) 0.115(12) Uani 0.531(7) 1 d . . P G 1
H32E H 0.7020 0.2306 0.7904 0.138 Uiso 0.531(7) 1 calc R U P G 1
H32F H 0.7048 0.1225 0.7835 0.138 Uiso 0.531(7) 1 calc R U P G 1
C70A C 0.989(3) 0.188(7) 0.865(4) 0.38(4) Uani 0.531(7) 1 d D U P G 1
H70A H 1.0103 0.1995 0.8499 0.451 Uiso 0.531(7) 1 calc R U P G 1
H70B H 0.9702 0.2401 0.8590 0.451 Uiso 0.531(7) 1 calc R U P G 1
C71A C 1.004(3) 0.179(8) 0.914(4) 0.40(4) Uani 0.531(7) 1 d D U P G 1
H71A H 0.9888 0.2189 0.9303 0.481 Uiso 0.531(7) 1 calc R U P G 1
H71B H 1.0316 0.1996 0.9216 0.481 Uiso 0.531(7) 1 calc R U P G 1
C72A C 1.001(3) 0.080(9) 0.929(3) 0.42(5) Uani 0.531(7) 1 d D U P G 1
H72A H 1.0146 0.0741 0.9601 0.509 Uiso 0.531(7) 1 calc R U P G 1
H72B H 1.0154 0.0400 0.9118 0.509 Uiso 0.531(7) 1 calc R U P G 1
C73A C 0.959(4) 0.045(8) 0.924(4) 0.40(5) Uani 0.531(7) 1 d D U P G 1
H73A H 0.9586 -0.0215 0.9283 0.484 Uiso 0.531(7) 1 calc R U P G 1
H73B H 0.9462 0.0751 0.9456 0.484 Uiso 0.531(7) 1 calc R U P G 1
C74A C 0.938(2) 0.070(9) 0.877(4) 0.41(5) Uani 0.531(7) 1 d D U P G 1
H74A H 0.9201 0.1217 0.8787 0.495 Uiso 0.531(7) 1 calc R U P G 1
H74B H 0.9228 0.0175 0.8640 0.495 Uiso 0.531(7) 1 calc R U P G 1
C75A C 0.968(3) 0.098(9) 0.849(2) 0.39(4) Uani 0.531(7) 1 d D U P G 1
H75A H 0.9875 0.0491 0.8505 0.466 Uiso 0.531(7) 1 calc R U P G 1
H75B H 0.9541 0.1050 0.8186 0.466 Uiso 0.531(7) 1 calc R U P G 1
C70B C 0.903(3) 0.251(5) 0.897(3) 0.29(3) Uani 0.469(7) 1 d D U P G 2
H70C H 0.9264 0.2400 0.9196 0.349 Uiso 0.469(7) 1 calc R U P G 2
H70D H 0.8827 0.2065 0.9025 0.349 Uiso 0.469(7) 1 calc R U P G 2
C71B C 0.887(2) 0.349(6) 0.904(3) 0.27(3) Uani 0.469(7) 1 d D U P G 2
H71C H 0.8613 0.3589 0.8863 0.320 Uiso 0.469(7) 1 calc R U P G 2
H71D H 0.8863 0.3585 0.9355 0.320 Uiso 0.469(7) 1 calc R U P G 2
C72B C 0.918(3) 0.413(5) 0.891(3) 0.28(3) Uani 0.469(7) 1 d D U P G 2
H72C H 0.9101 0.4772 0.8944 0.333 Uiso 0.469(7) 1 calc R U P G 2
H72D H 0.9434 0.4023 0.9093 0.333 Uiso 0.469(7) 1 calc R U P G 2
C73B C 0.920(2) 0.396(5) 0.843(2) 0.25(3) Uani 0.469(7) 1 d D U P G 2
H73C H 0.8931 0.3984 0.8245 0.294 Uiso 0.469(7) 1 calc R U P G 2
H73D H 0.9351 0.4454 0.8327 0.294 Uiso 0.469(7) 1 calc R U P G 2
C74B C 0.938(2) 0.304(6) 0.837(3) 0.27(3) Uani 0.469(7) 1 d D U P G 2
H74C H 0.9648 0.3013 0.8544 0.323 Uiso 0.469(7) 1 calc R U P G 2
H74D H 0.9392 0.2947 0.8057 0.323 Uiso 0.469(7) 1 calc R U P G 2
C75B C 0.912(3) 0.231(4) 0.852(3) 0.26(3) Uani 0.469(7) 1 d D U P G 2
H75C H 0.8870 0.2274 0.8305 0.317 Uiso 0.469(7) 1 calc R U P G 2
H75D H 0.9247 0.1712 0.8530 0.317 Uiso 0.469(7) 1 calc R U P G 2
C70C C 0.981(2) 0.665(5) 1.015(3) 0.14(2) Uani 0.266(3) 1 d D U P G -1
H70E H 0.9521 0.6695 1.0059 0.165 Uiso 0.266(3) 1 calc R U P G -1
H70F H 0.9896 0.7085 1.0390 0.165 Uiso 0.266(3) 1 calc R U P G -1
C71C C 0.999(2) 0.690(4) 0.976(3) 0.13(2) Uani 0.266(3) 1 d D U P G -1
H71E H 1.0111 0.7513 0.9811 0.160 Uiso 0.266(3) 1 calc R U P G -1
H71F H 0.9789 0.6919 0.9494 0.160 Uiso 0.266(3) 1 calc R U P G -1
C72C C 1.030(2) 0.621(4) 0.971(3) 0.14(2) Uani 0.266(3) 1 d D U P G -1
H72E H 1.0510 0.6211 0.9973 0.173 Uiso 0.266(3) 1 calc R U P G -1
H72F H 1.0422 0.6408 0.9460 0.173 Uiso 0.266(3) 1 calc R U P G -1
C73C C 1.015(2) 0.523(4) 0.962(2) 0.13(2) Uani 0.266(3) 1 d D U P G -1
H73E H 1.0021 0.5168 0.9309 0.152 Uiso 0.266(3) 1 calc R U P G -1
H73F H 1.0370 0.4796 0.9680 0.152 Uiso 0.266(3) 1 calc R U P G -1
C74C C 0.986(2) 0.502(4) 0.991(2) 0.13(2) Uani 0.266(3) 1 d D U P G -1
H74E H 0.9592 0.5079 0.9742 0.151 Uiso 0.266(3) 1 calc R U P G -1
H74F H 0.9899 0.4385 1.0020 0.151 Uiso 0.266(3) 1 calc R U P G -1
C75C C 0.993(3) 0.568(5) 1.029(2) 0.15(2) Uani 0.266(3) 1 d D U P G -1
H75E H 1.0204 0.5674 1.0439 0.176 Uiso 0.266(3) 1 calc R U P G -1
H75F H 0.9772 0.5480 1.0509 0.176 Uiso 0.266(3) 1 calc R U P G -1
C70D C 0.912(3) 0.044(5) 0.979(3) 0.16(3) Uani 0.234(3) 1 d D U P G -2
H70G H 0.9144 0.0954 0.9995 0.186 Uiso 0.234(3) 1 calc R U P G -2
H70H H 0.8881 0.0516 0.9565 0.186 Uiso 0.234(3) 1 calc R U P G -2
C71D C 0.912(3) -0.047(5) 1.003(2) 0.13(2) Uani 0.234(3) 1 d D U P G -2
H71G H 0.9276 -0.0421 1.0325 0.151 Uiso 0.234(3) 1 calc R U P G -2
H71H H 0.8847 -0.0618 1.0050 0.151 Uiso 0.234(3) 1 calc R U P G -2
C72D C 0.928(3) -0.122(4) 0.978(2) 0.12(2) Uani 0.234(3) 1 d D U P G -2
H72G H 0.9166 -0.1817 0.9840 0.143 Uiso 0.234(3) 1 calc R U P G -2
H72H H 0.9563 -0.1256 0.9874 0.143 Uiso 0.234(3) 1 calc R U P G -2
C73D C 0.917(2) -0.102(5) 0.929(2) 0.12(2) Uani 0.234(3) 1 d D U P G -2
H73G H 0.9214 -0.1569 0.9122 0.147 Uiso 0.234(3) 1 calc R U P G -2
H73H H 0.8892 -0.0851 0.9206 0.147 Uiso 0.234(3) 1 calc R U P G -2
C74D C 0.942(2) -0.024(5) 0.918(2) 0.13(2) Uani 0.234(3) 1 d D U P G -2
H74G H 0.9291 0.0061 0.8906 0.154 Uiso 0.234(3) 1 calc R U P G -2
H74H H 0.9676 -0.0473 0.9142 0.154 Uiso 0.234(3) 1 calc R U P G -2
C75D C 0.948(3) 0.045(6) 0.956(3) 0.16(3) Uani 0.234(3) 1 d D U P G -2
H75G H 0.9715 0.0296 0.9776 0.188 Uiso 0.234(3) 1 calc R U P G -2
H75H H 0.9509 0.1072 0.9448 0.188 Uiso 0.234(3) 1 calc R U P G -2
C70F C 0.779(2) -0.053(7) 0.847(3) 0.26(3) Uani 0.469(7) 1 d D U P G 2
H70K H 0.7644 -0.0907 0.8644 0.317 Uiso 0.469(7) 1 calc R U P G 2
H70L H 0.7644 0.0052 0.8403 0.317 Uiso 0.469(7) 1 calc R U P G 2
C71F C 0.819(3) -0.030(6) 0.876(2) 0.27(4) Uani 0.469(7) 1 d D U P G 2
H71K H 0.8146 0.0119 0.8996 0.319 Uiso 0.469(7) 1 calc R U P G 2
H71L H 0.8307 -0.0862 0.8894 0.319 Uiso 0.469(7) 1 calc R U P G 2
C72F C 0.8458(18) 0.016(5) 0.850(3) 0.26(3) Uani 0.469(7) 1 d D U P G 2
H72K H 0.8704 -0.0190 0.8542 0.315 Uiso 0.469(7) 1 calc R U P G 2
H72L H 0.8520 0.0784 0.8612 0.315 Uiso 0.469(7) 1 calc R U P G 2
C73F C 0.828(3) 0.021(6) 0.801(3) 0.30(3) Uani 0.469(7) 1 d D U P G 2
H73K H 0.8067 0.0663 0.7961 0.357 Uiso 0.469(7) 1 calc R U P G 2
H73L H 0.8482 0.0419 0.7852 0.357 Uiso 0.469(7) 1 calc R U P G 2
C74F C 0.812(3) -0.072(8) 0.783(3) 0.32(4) Uani 0.469(7) 1 d D U P G 2
H74K H 0.8333 -0.1178 0.7885 0.378 Uiso 0.469(7) 1 calc R U P G 2
H74L H 0.8030 -0.0670 0.7509 0.378 Uiso 0.469(7) 1 calc R U P G 2
C75F C 0.779(3) -0.101(6) 0.804(3) 0.27(3) Uani 0.469(7) 1 d D U P G 2
H75K H 0.7537 -0.0890 0.7840 0.322 Uiso 0.469(7) 1 calc R U P G 2
H75L H 0.7804 -0.1680 0.8096 0.322 Uiso 0.469(7) 1 calc R U P G 2
C70G C 0.9308(19) 0.262(6) 0.998(2) 0.13(2) Uani 0.234(3) 1 d D U P G -2
H70M H 0.9063 0.2971 0.9944 0.155 Uiso 0.234(3) 1 calc R U P G -2
H70N H 0.9246 0.1965 0.9930 0.155 Uiso 0.234(3) 1 calc R U P G -2
C71G C 0.956(2) 0.277(5) 1.044(2) 0.12(2) Uani 0.234(3) 1 d D U P G -2
H71M H 0.9839 0.2652 1.0443 0.150 Uiso 0.234(3) 1 calc R U P G -2
H71N H 0.9475 0.2376 1.0659 0.150 Uiso 0.234(3) 1 calc R U P G -2
C72G C 0.949(3) 0.379(6) 1.053(2) 0.16(3) Uani 0.234(3) 1 d D U P G -2
H72M H 0.9253 0.3865 1.0650 0.188 Uiso 0.234(3) 1 calc R U P G -2
H72N H 0.9714 0.4039 1.0747 0.188 Uiso 0.234(3) 1 calc R U P G -2
C73G C 0.945(3) 0.431(5) 1.010(3) 0.16(3) Uani 0.234(3) 1 d D U P G -2
H73M H 0.9504 0.4971 1.0150 0.198 Uiso 0.234(3) 1 calc R U P G -2
H73N H 0.9184 0.4243 0.9920 0.198 Uiso 0.234(3) 1 calc R U P G -2
C74G C 0.975(3) 0.390(7) 0.985(3) 0.19(3) Uani 0.234(3) 1 d D U P G -2
H74M H 1.0004 0.3796 1.0051 0.222 Uiso 0.234(3) 1 calc R U P G -2
H74N H 0.9792 0.4300 0.9610 0.222 Uiso 0.234(3) 1 calc R U P G -2
C75G C 0.957(3) 0.297(6) 0.967(2) 0.18(3) Uani 0.234(3) 1 d D U P G -2
H75M H 0.9409 0.3062 0.9374 0.212 Uiso 0.234(3) 1 calc R U P G -2
H75N H 0.9774 0.2525 0.9652 0.212 Uiso 0.234(3) 1 calc R U P G -2
C70H C 0.666(3) 0.195(8) 0.692(2) 0.31(3) Uani 0.469(7) 1 d D U P G 2
H70O H 0.6862 0.1548 0.7102 0.372 Uiso 0.469(7) 1 calc R U P G 2
H70P H 0.6650 0.2522 0.7084 0.372 Uiso 0.469(7) 1 calc R U P G 2
C71H C 0.678(2) 0.215(7) 0.648(3) 0.31(3) Uani 0.469(7) 1 d D U P G 2
H71O H 0.6927 0.2731 0.6494 0.370 Uiso 0.469(7) 1 calc R U P G 2
H71P H 0.6944 0.1654 0.6400 0.370 Uiso 0.469(7) 1 calc R U P G 2
C72H C 0.640(3) 0.222(5) 0.614(2) 0.28(3) Uani 0.469(7) 1 d D U P G 2
H72O H 0.6451 0.2507 0.5867 0.338 Uiso 0.469(7) 1 calc R U P G 2
H72P H 0.6212 0.2614 0.6250 0.338 Uiso 0.469(7) 1 calc R U P G 2
C73H C 0.623(3) 0.126(7) 0.604(2) 0.26(3) Uani 0.469(7) 1 d D U P G 2
H73O H 0.5960 0.1305 0.5870 0.311 Uiso 0.469(7) 1 calc R U P G 2
H73P H 0.6386 0.0921 0.5862 0.311 Uiso 0.469(7) 1 calc R U P G 2
C74H C 0.624(3) 0.077(5) 0.646(3) 0.26(3) Uani 0.469(7) 1 d D U P G 2
H74O H 0.6459 0.0342 0.6526 0.312 Uiso 0.469(7) 1 calc R U P G 2
H74P H 0.5993 0.0408 0.6444 0.312 Uiso 0.469(7) 1 calc R U P G 2
C75H C 0.627(3) 0.147(7) 0.683(3) 0.30(3) Uani 0.469(7) 1 d D U P G 2
H75O H 0.6228 0.1162 0.7099 0.357 Uiso 0.469(7) 1 calc R U P G 2
H75P H 0.6061 0.1933 0.6749 0.357 Uiso 0.469(7) 1 calc R U P G 2
C70I C 0.961(2) -0.040(8) 0.993(5) 0.22(3) Uani 0.266(3) 1 d D U P G -1
H70Q H 0.9759 0.0038 0.9779 0.262 Uiso 0.266(3) 1 calc R U P G -1
H70R H 0.9800 -0.0840 1.0093 0.262 Uiso 0.266(3) 1 calc R U P G -1
C71I C 0.940(3) 0.012(8) 1.024(3) 0.22(3) Uani 0.266(3) 1 d D U P G -1
H71Q H 0.9232 -0.0318 1.0358 0.265 Uiso 0.266(3) 1 calc R U P G -1
H71R H 0.9592 0.0366 1.0485 0.265 Uiso 0.266(3) 1 calc R U P G -1
C72I C 0.915(3) 0.090(6) 1.001(4) 0.20(3) Uani 0.266(3) 1 d D U P G -1
H72Q H 0.9308 0.1366 0.9904 0.237 Uiso 0.266(3) 1 calc R U P G -1
H72R H 0.9004 0.1201 1.0217 0.237 Uiso 0.266(3) 1 calc R U P G -1
C73I C 0.886(2) 0.047(6) 0.963(3) 0.18(3) Uani 0.266(3) 1 d D U P G -1
H73Q H 0.8910 0.0697 0.9348 0.215 Uiso 0.266(3) 1 calc R U P G -1
H73R H 0.8587 0.0640 0.9645 0.215 Uiso 0.266(3) 1 calc R U P G -1
C74I C 0.890(2) -0.058(6) 0.965(4) 0.18(3) Uani 0.266(3) 1 d D U P G -1
H74Q H 0.8865 -0.0790 0.9942 0.213 Uiso 0.266(3) 1 calc R U P G -1
H74R H 0.8701 -0.0862 0.9428 0.213 Uiso 0.266(3) 1 calc R U P G -1
C75I C 0.930(3) -0.090(7) 0.959(4) 0.19(3) Uani 0.266(3) 1 d D U P G -1
H75Q H 0.9337 -0.0758 0.9291 0.225 Uiso 0.266(3) 1 calc R U P G -1
H75R H 0.9329 -0.1568 0.9634 0.225 Uiso 0.266(3) 1 calc R U P G -1
C70J C 0.714(6) 0.523(8) 0.822(7) 0.51(7) Uani 0.469(7) 1 d D U P G 2
H70S H 0.7076 0.4579 0.8272 0.618 Uiso 0.469(7) 1 calc R U P G 2
H70T H 0.7420 0.5319 0.8328 0.618 Uiso 0.469(7) 1 calc R U P G 2
C71J C 0.691(5) 0.585(17) 0.848(5) 0.52(7) Uani 0.469(7) 1 d D U P G 2
H71S H 0.6926 0.5608 0.8780 0.623 Uiso 0.469(7) 1 calc R U P G 2
H71T H 0.6632 0.5877 0.8335 0.623 Uiso 0.469(7) 1 calc R U P G 2
C72J C 0.709(7) 0.681(13) 0.850(5) 0.51(7) Uani 0.469(7) 1 d D U P G 2
H72S H 0.6897 0.7279 0.8529 0.608 Uiso 0.469(7) 1 calc R U P G 2
H72T H 0.7310 0.6858 0.8756 0.608 Uiso 0.469(7) 1 calc R U P G 2
C73J C 0.724(5) 0.696(9) 0.808(7) 0.51(7) Uani 0.469(7) 1 d D U P G 2
H73S H 0.7509 0.6708 0.8112 0.607 Uiso 0.469(7) 1 calc R U P G 2
H73T H 0.7258 0.7627 0.8023 0.607 Uiso 0.469(7) 1 calc R U P G 2
C74J C 0.697(5) 0.650(15) 0.769(4) 0.52(7) Uani 0.469(7) 1 d D U P G 2
H74S H 0.6698 0.6670 0.7687 0.621 Uiso 0.469(7) 1 calc R U P G 2
H74T H 0.7037 0.6710 0.7412 0.621 Uiso 0.469(7) 1 calc R U P G 2
C75J C 0.702(6) 0.546(14) 0.773(6) 0.52(7) Uani 0.469(7) 1 d D U P G 2
H75S H 0.6776 0.5146 0.7603 0.623 Uiso 0.469(7) 1 calc R U P G 2
H75T H 0.7227 0.5249 0.7581 0.623 Uiso 0.469(7) 1 calc R U P G 2
C70K C 0.7214(12) 0.604(3) 0.6593(12) 0.126(12) Uani 0.531(7) 1 d D U P G 1
H70U H 0.7466 0.5718 0.6648 0.151 Uiso 0.531(7) 1 calc R U P G 1
H70V H 0.7253 0.6642 0.6463 0.151 Uiso 0.531(7) 1 calc R U P G 1
C71K C 0.6922(12) 0.549(3) 0.6264(10) 0.122(12) Uani 0.531(7) 1 d D U P G 1
H71U H 0.7021 0.5417 0.5992 0.147 Uiso 0.531(7) 1 calc R U P G 1
H71V H 0.6671 0.5823 0.6193 0.147 Uiso 0.531(7) 1 calc R U P G 1
C72K C 0.6862(14) 0.456(2) 0.6457(13) 0.154(15) Uani 0.531(7) 1 d D U P G 1
H72U H 0.7112 0.4222 0.6533 0.185 Uiso 0.531(7) 1 calc R U P G 1
H72V H 0.6677 0.4186 0.6245 0.185 Uiso 0.531(7) 1 calc R U P G 1
C73K C 0.6694(13) 0.474(3) 0.6876(14) 0.158(16) Uani 0.531(7) 1 d D U P G 1
H73U H 0.6448 0.5090 0.6794 0.190 Uiso 0.531(7) 1 calc R U P G 1
H73V H 0.6635 0.4155 0.7004 0.190 Uiso 0.531(7) 1 calc R U P G 1
C74K C 0.6980(12) 0.528(3) 0.7219(11) 0.134(13) Uani 0.531(7) 1 d D U P G 1
H74U H 0.7217 0.4915 0.7322 0.160 Uiso 0.531(7) 1 calc R U P G 1
H74V H 0.6859 0.5411 0.7472 0.160 Uiso 0.531(7) 1 calc R U P G 1
C75K C 0.7094(15) 0.620(3) 0.7027(12) 0.151(15) Uani 0.531(7) 1 d D U P G 1
H75U H 0.6870 0.6628 0.6986 0.181 Uiso 0.531(7) 1 calc R U P G 1
H75V H 0.7312 0.6487 0.7235 0.181 Uiso 0.531(7) 1 calc R U P G 1
C70L C 0.566(2) 0.122(5) 0.643(3) 0.28(3) Uani 0.531(7) 1 d D U P G 1
H70W H 0.5873 0.0764 0.6442 0.336 Uiso 0.531(7) 1 calc R U P G 1
H70X H 0.5459 0.0953 0.6570 0.336 Uiso 0.531(7) 1 calc R U P G 1
C71L C 0.582(2) 0.209(7) 0.667(3) 0.29(3) Uani 0.531(7) 1 d D U P G 1
H71W H 0.6039 0.2333 0.6538 0.346 Uiso 0.531(7) 1 calc R U P G 1
H71X H 0.5928 0.1960 0.6978 0.346 Uiso 0.531(7) 1 calc R U P G 1
C72L C 0.550(3) 0.282(5) 0.663(3) 0.32(3) Uani 0.531(7) 1 d D U P G 1
H72W H 0.5469 0.3015 0.6920 0.382 Uiso 0.531(7) 1 calc R U P G 1
H72X H 0.5570 0.3361 0.6470 0.382 Uiso 0.531(7) 1 calc R U P G 1
C73L C 0.511(2) 0.244(7) 0.638(3) 0.33(3) Uani 0.531(7) 1 d D U P G 1
H73W H 0.5027 0.1923 0.6542 0.395 Uiso 0.531(7) 1 calc R U P G 1
H73X H 0.4906 0.2919 0.6353 0.395 Uiso 0.531(7) 1 calc R U P G 1
C74L C 0.513(3) 0.211(7) 0.592(2) 0.32(3) Uani 0.531(7) 1 d D U P G 1
H74W H 0.5158 0.2636 0.5728 0.383 Uiso 0.531(7) 1 calc R U P G 1
H74X H 0.4890 0.1774 0.5785 0.383 Uiso 0.531(7) 1 calc R U P G 1
C75L C 0.549(3) 0.147(7) 0.596(2) 0.31(3) Uani 0.531(7) 1 d D U P G 1
H75W H 0.5411 0.0901 0.5789 0.377 Uiso 0.531(7) 1 calc R U P G 1
H75X H 0.5691 0.1773 0.5827 0.377 Uiso 0.531(7) 1 calc R U P G 1
C50A C 1.0000 0.510(5) 0.5000 0.33(4) Uani 1.04(3) 2 d DS TU P H 1
H50A H 1.0175 0.5506 0.5207 0.395 Uiso 0.520(16) 1 calc R U P H 1
H50B H 0.9825 0.5506 0.4793 0.395 Uiso 0.520(16) 1 calc R U P H 1
C51A C 1.0248(13) 0.457(4) 0.4744(16) 0.26(3) Uani 0.520(16) 1 d D U P H 1
H51A H 1.0514 0.4513 0.4921 0.313 Uiso 0.520(16) 1 calc R U P H 1
H51B H 1.0266 0.4920 0.4477 0.313 Uiso 0.520(16) 1 calc R U P H 1
C52A C 1.0087(19) 0.363(4) 0.4615(10) 0.26(3) Uani 0.520(16) 1 d D U P H 1
H52A H 0.9845 0.3688 0.4390 0.312 Uiso 0.520(16) 1 calc R U P H 1
H52B H 1.0278 0.3282 0.4486 0.312 Uiso 0.520(16) 1 calc R U P H 1
C53A C 1.0000 0.311(5) 0.5000 0.32(4) Uani 1.04(3) 2 d DS TU P H 1
H53A H 0.9775 0.2710 0.4891 0.383 Uiso 0.520(16) 1 calc R U P H 1
H53B H 1.0225 0.2710 0.5109 0.383 Uiso 0.520(16) 1 calc R U P H 1
C50B C 1.041(2) 0.594(5) 0.473(3) 0.26(3) Uani 0.480(16) 1 d D U P H 2
H50C H 1.0360 0.5476 0.4940 0.306 Uiso 0.480(16) 1 calc R U P H 2
H50D H 1.0595 0.5692 0.4561 0.306 Uiso 0.480(16) 1 calc R U P H 2
C51B C 1.0569(19) 0.681(6) 0.4966(19) 0.22(3) Uani 0.480(16) 1 d D U P H 2
H51C H 1.0390 0.7008 0.5156 0.269 Uiso 0.480(16) 1 calc R U P H 2
H51D H 1.0823 0.6671 0.5157 0.269 Uiso 0.480(16) 1 calc R U P H 2
C52B C 1.0624(19) 0.760(5) 0.468(3) 0.24(3) Uani 0.480(16) 1 d D U P H 2
H52C H 1.0852 0.7474 0.4545 0.282 Uiso 0.480(16) 1 calc R U P H 2
H52D H 1.0683 0.8156 0.4858 0.282 Uiso 0.480(16) 1 calc R U P H 2
C53B C 1.028(2) 0.780(5) 0.431(3) 0.26(3) Uani 0.480(16) 1 d D U P H 2
H53C H 1.0351 0.8234 0.4103 0.313 Uiso 0.480(16) 1 calc R U P H 2
H53D H 1.0063 0.8064 0.4434 0.313 Uiso 0.480(16) 1 calc R U P H 2
C54B C 1.016(2) 0.688(6) 0.4094(19) 0.27(3) Uani 0.480(16) 1 d D U P H 2
H54A H 1.0378 0.6608 0.3986 0.328 Uiso 0.480(16) 1 calc R U P H 2
H54B H 0.9940 0.6970 0.3842 0.328 Uiso 0.480(16) 1 calc R U P H 2
C55B C 1.0028(19) 0.622(6) 0.442(3) 0.27(3) Uani 0.480(16) 1 d D U P H 2
H55A H 0.9852 0.6532 0.4588 0.327 Uiso 0.480(16) 1 calc R U P H 2
H55B H 0.9893 0.5680 0.4275 0.327 Uiso 0.480(16) 1 calc R U P H 2
C40A C 0.7459(16) 0.867(4) 0.678(2) 0.16(2) Uani 0.41(2) 1 d D U P I 1
H40A H 0.7509 0.8367 0.6510 0.186 Uiso 0.41(2) 1 calc R U P I 1
H40B H 0.7210 0.8429 0.6831 0.186 Uiso 0.41(2) 1 calc R U P I 1
C41A C 0.7407(14) 0.970(4) 0.668(3) 0.16(2) Uani 0.41(2) 1 d D U P I 1
H41A H 0.7322 1.0010 0.6925 0.196 Uiso 0.41(2) 1 calc R U P I 1
H41B H 0.7207 0.9796 0.6412 0.196 Uiso 0.41(2) 1 calc R U P I 1
C42A C 0.7808(16) 1.009(5) 0.662(2) 0.15(2) Uani 0.41(2) 1 d D U P I 1
H42A H 0.7901 0.9768 0.6381 0.183 Uiso 0.41(2) 1 calc R U P I 1
H42B H 0.7789 1.0749 0.6553 0.183 Uiso 0.41(2) 1 calc R U P I 1
C43A C 0.8082(13) 0.991(3) 0.706(2) 0.158(19) Uani 0.41(2) 1 d D U P I 1
H43A H 0.8330 1.0242 0.7078 0.190 Uiso 0.41(2) 1 calc R U P I 1
H43B H 0.7960 1.0125 0.7303 0.190 Uiso 0.41(2) 1 calc R U P I 1
C44A C 0.8159(10) 0.888(3) 0.711(2) 0.150(18) Uani 0.41(2) 1 d D U P I 1
H44A H 0.8242 0.8644 0.6842 0.180 Uiso 0.41(2) 1 calc R U P I 1
H44B H 0.8370 0.8752 0.7361 0.180 Uiso 0.41(2) 1 calc R U P I 1
C45A C 0.7786(12) 0.840(3) 0.716(2) 0.138(17) Uani 0.41(2) 1 d D U P I 1
H45A H 0.7717 0.8583 0.7439 0.165 Uiso 0.41(2) 1 calc R U P I 1
H45B H 0.7823 0.7727 0.7165 0.165 Uiso 0.41(2) 1 calc R U P I 1
C40B C 0.7373(14) 0.830(4) 0.682(2) 0.20(2) Uani 0.59(2) 1 d D U P I 2
H40C H 0.7374 0.8275 0.7139 0.242 Uiso 0.59(2) 1 calc R U P I 2
H40D H 0.7160 0.7897 0.6672 0.242 Uiso 0.59(2) 1 calc R U P I 2
C41B C 0.7303(13) 0.929(4) 0.665(3) 0.20(2) Uani 0.59(2) 1 d D U P I 2
H41C H 0.7115 0.9603 0.6800 0.234 Uiso 0.59(2) 1 calc R U P I 2
H41D H 0.7202 0.9294 0.6335 0.234 Uiso 0.59(2) 1 calc R U P I 2
C42B C 0.7711(17) 0.976(4) 0.677(2) 0.22(2) Uani 0.59(2) 1 d D U P I 2
H42C H 0.7682 1.0428 0.6726 0.266 Uiso 0.59(2) 1 calc R U P I 2
H42D H 0.7834 0.9642 0.7076 0.266 Uiso 0.59(2) 1 calc R U P I 2
C43B C 0.7963(13) 0.938(2) 0.6471(18) 0.178(18) Uani 0.59(2) 1 d D U P I 2
H43C H 0.8238 0.9389 0.6626 0.214 Uiso 0.59(2) 1 calc R U P I 2
H43D H 0.7939 0.9772 0.6211 0.214 Uiso 0.59(2) 1 calc R U P I 2
C44B C 0.7852(5) 0.8388(11) 0.6323(7) 0.066(6) Uani 0.59(2) 1 d D U P I 2
H44C H 0.7620 0.8377 0.6083 0.079 Uiso 0.59(2) 1 calc R U P I 2
H44D H 0.8069 0.8074 0.6227 0.079 Uiso 0.59(2) 1 calc R U P I 2
C45B C 0.7764(13) 0.795(3) 0.6738(15) 0.172(17) Uani 0.59(2) 1 d D U P I 2
H45C H 0.7755 0.7279 0.6705 0.207 Uiso 0.59(2) 1 calc R U P I 2
H45D H 0.7973 0.8104 0.6990 0.207 Uiso 0.59(2) 1 calc R U P I 2
C60A C 0.885(3) 0.891(6) 0.451(3) 0.29(3) Uani 0.469(7) 1 d D U P G 2
H60A H 0.8678 0.8489 0.4635 0.351 Uiso 0.469(7) 1 calc R U P G 2
H60B H 0.9061 0.8562 0.4426 0.351 Uiso 0.469(7) 1 calc R U P G 2
C61A C 0.860(2) 0.943(8) 0.411(3) 0.31(4) Uani 0.469(7) 1 d D U P G 2
H61A H 0.8425 0.9004 0.3918 0.373 Uiso 0.469(7) 1 calc R U P G 2
H61B H 0.8450 0.9926 0.4201 0.373 Uiso 0.469(7) 1 calc R U P G 2
C62A C 0.891(4) 0.983(8) 0.385(2) 0.30(4) Uani 0.469(7) 1 d D U P G 2
H62A H 0.9036 0.9326 0.3724 0.362 Uiso 0.469(7) 1 calc R U P G 2
H62B H 0.8776 1.0233 0.3616 0.362 Uiso 0.469(7) 1 calc R U P G 2
C63A C 0.921(3) 1.037(9) 0.419(3) 0.28(4) Uani 0.469(7) 1 d D U P G 2
H63A H 0.9278 1.0941 0.4056 0.340 Uiso 0.469(7) 1 calc R U P G 2
H63B H 0.9446 1.0000 0.4283 0.340 Uiso 0.469(7) 1 calc R U P G 2
C64A C 0.901(3) 1.058(6) 0.458(3) 0.30(4) Uani 0.469(7) 1 d D U P G 2
H64A H 0.9161 1.1053 0.4769 0.358 Uiso 0.469(7) 1 calc R U P G 2
H64B H 0.8744 1.0802 0.4477 0.358 Uiso 0.469(7) 1 calc R U P G 2
C65A C 0.901(3) 0.968(9) 0.484(2) 0.30(4) Uani 0.469(7) 1 d D U P G 2
H65A H 0.8842 0.9744 0.5059 0.359 Uiso 0.469(7) 1 calc R U P G 2
H65B H 0.9275 0.9521 0.4995 0.359 Uiso 0.469(7) 1 calc R U P G 2
C60B C 0.931(3) 1.098(5) 0.425(2) 0.26(3) Uani 0.531(7) 1 d D U P G 1
H60C H 0.9041 1.1191 0.4124 0.314 Uiso 0.531(7) 1 calc R U P G 1
H60D H 0.9494 1.1274 0.4100 0.314 Uiso 0.531(7) 1 calc R U P G 1
C61B C 0.941(3) 1.120(4) 0.475(3) 0.27(3) Uani 0.531(7) 1 d D U P G 1
H61C H 0.9342 1.1845 0.4795 0.319 Uiso 0.531(7) 1 calc R U P G 1
H61D H 0.9690 1.1115 0.4860 0.319 Uiso 0.531(7) 1 calc R U P G 1
C62B C 0.917(3) 1.055(6) 0.499(3) 0.29(3) Uani 0.531(7) 1 d D U P G 1
H62C H 0.8904 1.0463 0.4814 0.352 Uiso 0.531(7) 1 calc R U P G 1
H62D H 0.9155 1.0795 0.5277 0.352 Uiso 0.531(7) 1 calc R U P G 1
C63B C 0.940(3) 0.964(6) 0.503(3) 0.32(3) Uani 0.531(7) 1 d D U P G 1
H63C H 0.9588 0.9600 0.5313 0.382 Uiso 0.531(7) 1 calc R U P G 1
H63D H 0.9227 0.9105 0.4999 0.382 Uiso 0.531(7) 1 calc R U P G 1
C64B C 0.963(2) 0.966(6) 0.465(3) 0.31(3) Uani 0.531(7) 1 d D U P G 1
H64C H 0.9844 1.0110 0.4709 0.377 Uiso 0.531(7) 1 calc R U P G 1
H64D H 0.9742 0.9052 0.4609 0.377 Uiso 0.531(7) 1 calc R U P G 1
C65B C 0.933(3) 0.993(5) 0.423(2) 0.28(3) Uani 0.531(7) 1 d D U P G 1
H65C H 0.9428 0.9749 0.3961 0.333 Uiso 0.531(7) 1 calc R U P G 1
H65D H 0.9077 0.9648 0.4218 0.333 Uiso 0.531(7) 1 calc R U P G 1

loop_
_atom_site_aniso_label
_atom_site_aniso_U_11
_atom_site_aniso_U_22
_atom_site_aniso_U_33
_atom_site_aniso_U_23
_atom_site_aniso_U_13
_atom_site_aniso_U_12
Zn1A 0.093(2) 0.0416(18) 0.0770(19) -0.0044(14) 0.0141(16) 0.0033(14)
I11A 0.1057(13) 0.0492(10) 0.1093(14) -0.0134(8) 0.0250(12) -0.0151(8)
I12A 0.1405(18) 0.0646(14) 0.0864(11) -0.0002(9) -0.0039(10) 0.0132(10)
Zn1B 0.35(3) 0.049(8) 0.159(18) 0.010(9) 0.149(19) 0.035(12)
I11B 0.48(3) 0.048(4) 0.55(3) -0.027(7) 0.44(3) -0.027(7)
I12B 0.52(3) 0.076(7) 0.236(17) 0.065(9) 0.174(18) 0.089(12)
Zn2A 0.076(3) 0.050(2) 0.053(4) 0.009(3) -0.015(3) 0.0017(19)
I21A 0.118(3) 0.101(3) 0.106(3) 0.0221(18) 0.029(2) 0.036(3)
I22A 0.120(3) 0.0534(17) 0.142(3) -0.0114(16) -0.015(2) 0.0087(16)
Zn2B 0.096(4) 0.087(4) 0.059(5) 0.016(4) -0.028(4) -0.029(3)
I21B 0.155(5) 0.206(7) 0.140(4) 0.089(4) -0.059(4) -0.080(5)
I22B 0.216(8) 0.085(3) 0.324(11) 0.045(5) -0.150(8) -0.022(4)
Zn3A 0.067(3) 0.051(2) 0.0759(19) -0.0019(17) -0.023(2) -0.018(2)
I31A 0.0993(15) 0.0886(17) 0.0848(13) -0.0097(13) 0.0058(15) -0.0139(14)
I32A 0.097(2) 0.0596(14) 0.0945(15) -0.0029(10) -0.0006(9) 0.0012(10)
Zn3B 0.088(9) 0.055(4) 0.086(5) 0.017(3) -0.040(6) -0.043(5)
I31B 0.141(8) 0.131(9) 0.135(8) 0.055(6) -0.069(6) -0.078(7)
I32B 0.275(17) 0.061(4) 0.119(5) 0.007(3) -0.018(9) 0.048(8)
Zn4A 0.083(3) 0.036(2) 0.087(2) 0.0018(17) 0.019(2) 0.001(2)
I41A 0.0947(15) 0.0461(9) 0.1031(18) 0.0086(10) 0.0268(11) 0.0085(9)
I42A 0.112(2) 0.072(2) 0.1031(17) -0.0223(13) -0.0004(15) -0.0010(12)
Zn4B 0.135(16) 0.045(5) 0.20(2) 0.038(8) 0.099(14) 0.029(7)
I41B 0.148(10) 0.073(5) 0.252(17) 0.068(8) 0.108(11) 0.045(6)
I42B 0.271(17) 0.067(5) 0.173(12) -0.027(7) 0.115(11) -0.034(9)
Zn5 0.0863(12) 0.0501(10) 0.0697(10) 0.0005(8) -0.0181(9) 0.0033(9)
I51A 0.097(3) 0.050(3) 0.080(3) -0.005(2) 0.0060(17) 0.034(2)
I52A 0.075(3) 0.0521(17) 0.080(3) 0.0097(15) -0.002(2) 0.0042(13)
I51B 0.134(3) 0.065(3) 0.0873(17) -0.009(2) 0.0101(18) 0.044(2)
I52B 0.156(5) 0.075(2) 0.108(3) 0.0195(17) -0.033(4) -0.012(3)
Zn6A 0.052(2) 0.040(5) 0.079(3) 0.002(3) -0.002(2) 0.008(3)
I61A 0.076(4) 0.152(5) 0.089(3) -0.017(3) 0.009(3) -0.004(3)
I62A 0.094(3) 0.074(3) 0.132(4) -0.009(2) 0.006(3) -0.0090(19)
Zn6B 0.072(3) 0.033(4) 0.088(4) -0.007(3) -0.027(3) 0.008(3)
I61B 0.073(3) 0.231(10) 0.109(4) -0.065(5) 0.024(2) 0.010(4)
I62B 0.161(6) 0.051(2) 0.166(5) 0.014(2) -0.087(6) -0.019(2)
N101 0.097(9) 0.065(8) 0.095(9) -0.015(7) 0.009(7) -0.007(7)
C102 0.089(11) 0.100(14) 0.096(12) 0.005(10) 0.001(9) -0.019(10)
C103 0.095(11) 0.080(11) 0.091(11) -0.021(9) 0.008(9) 0.004(9)
C104 0.081(10) 0.075(11) 0.103(12) -0.013(9) 0.011(9) 0.007(8)
C105 0.132(18) 0.22(3) 0.17(2) -0.13(2) 0.067(17) -0.10(2)
C106 0.126(17) 0.25(4) 0.23(3) -0.19(3) 0.08(2) -0.09(2)
N111 0.079(8) 0.080(9) 0.076(8) -0.008(7) -0.007(6) -0.009(7)
C112 0.081(9) 0.064(9) 0.086(10) -0.009(7) 0.004(8) -0.009(7)
C113 0.079(8) 0.073(10) 0.077(9) -0.021(7) -0.007(7) -0.003(7)
C114 0.081(9) 0.076(10) 0.075(9) -0.020(8) -0.010(7) -0.006(8)
C115 0.117(13) 0.097(13) 0.086(11) -0.019(9) -0.020(9) -0.017(11)
C116 0.112(13) 0.115(16) 0.077(10) -0.024(10) -0.017(10) -0.011(12)
N121 0.074(7) 0.072(8) 0.061(6) -0.007(6) -0.008(5) -0.001(6)
C122 0.081(9) 0.097(13) 0.115(13) -0.040(11) 0.019(9) -0.028(9)
C123 0.087(10) 0.106(14) 0.119(14) -0.056(12) 0.035(10) -0.035(10)
C124 0.063(7) 0.071(9) 0.073(8) -0.006(7) -0.012(6) 0.002(7)
C125 0.057(7) 0.062(8) 0.081(9) 0.000(7) -0.009(6) 0.004(6)
C126 0.070(8) 0.066(8) 0.064(7) -0.003(6) -0.011(6) 0.002(7)
C131 0.064(7) 0.068(9) 0.079(9) -0.010(7) -0.001(6) 0.004(7)
N132 0.070(7) 0.072(8) 0.105(10) -0.016(8) 0.005(7) 0.002(6)
C133 0.075(8) 0.066(9) 0.077(8) -0.008(7) -0.009(7) 0.009(7)
N134 0.068(6) 0.068(7) 0.066(6) -0.011(6) -0.007(5) -0.006(6)
C135 0.065(7) 0.055(7) 0.056(6) -0.002(5) -0.008(5) 0.006(6)
N136 0.066(6) 0.060(7) 0.091(8) -0.006(6) -0.003(6) 0.006(6)
N141 0.091(8) 0.053(7) 0.098(9) 0.017(6) -0.033(7) -0.012(6)
C142 0.079(9) 0.044(7) 0.104(11) 0.005(7) -0.011(8) -0.005(6)
C143 0.088(9) 0.043(7) 0.087(10) 0.008(6) -0.019(8) -0.008(6)
C144 0.087(9) 0.046(7) 0.069(8) 0.006(6) -0.008(7) -0.015(6)
C145 0.104(11) 0.056(8) 0.093(10) -0.020(7) -0.035(9) 0.008(8)
C146 0.100(11) 0.052(8) 0.114(13) 0.001(8) -0.037(10) -0.010(8)
N151 0.097(9) 0.050(7) 0.095(9) -0.002(6) -0.019(7) -0.003(6)
C152 0.106(11) 0.040(7) 0.081(9) 0.004(6) -0.003(8) -0.004(7)
C153 0.096(9) 0.032(6) 0.075(8) 0.003(5) -0.020(7) -0.002(6)
C154 0.088(9) 0.041(7) 0.083(9) 0.007(6) -0.024(7) 0.005(6)
C155 0.157(19) 0.052(10) 0.18(2) -0.006(12) -0.099(18) 0.021(11)
C156 0.17(2) 0.058(10) 0.17(2) -0.023(12) -0.096(19) 0.012(12)
N161 0.089(8) 0.044(6) 0.106(10) -0.006(6) 0.018(7) -0.005(6)
C162 0.085(9) 0.031(6) 0.111(12) 0.001(6) 0.002(8) -0.002(6)
C163 0.094(10) 0.052(8) 0.085(10) -0.006(7) -0.013(8) -0.015(7)
C164 0.076(9) 0.052(8) 0.086(10) -0.008(7) 0.009(7) -0.003(6)
C165 0.095(11) 0.055(9) 0.123(14) -0.017(9) -0.042(10) 0.008(8)
C166 0.089(11) 0.062(10) 0.124(15) -0.005(9) -0.018(10) -0.009(8)
C171 0.074(7) 0.048(7) 0.067(7) 0.000(6) -0.007(6) -0.012(6)
N172 0.069(6) 0.034(5) 0.086(8) 0.005(5) -0.007(5) -0.006(4)
C173 0.079(8) 0.044(7) 0.094(10) -0.001(7) -0.012(7) -0.012(6)
N174 0.083(8) 0.041(6) 0.097(9) 0.002(6) -0.011(6) -0.002(5)
C175 0.083(9) 0.041(7) 0.089(10) -0.002(6) 0.004(7) -0.005(6)
N176 0.080(7) 0.052(6) 0.071(6) -0.002(5) -0.007(5) -0.009(5)
N201 0.090(9) 0.075(9) 0.085(9) 0.020(7) 0.000(7) 0.005(8)
C202 0.14(2) 0.12(2) 0.17(2) 0.055(19) 0.052(19) 0.066(17)
C203 0.15(2) 0.120(19) 0.15(2) 0.066(17) 0.074(18) 0.065(17)
C204 0.085(9) 0.054(8) 0.065(7) 0.005(6) -0.003(7) 0.013(7)
C205 0.075(8) 0.075(10) 0.074(8) 0.009(7) -0.018(7) -0.006(8)
C206 0.082(9) 0.069(10) 0.079(9) 0.007(7) -0.008(7) 0.003(8)
N211 0.115(11) 0.054(7) 0.115(11) 0.014(7) 0.047(9) 0.003(7)
C212 0.25(4) 0.14(2) 0.28(4) 0.11(3) 0.21(4) 0.11(3)
C213 0.28(4) 0.14(2) 0.27(4) 0.13(3) 0.18(4) 0.12(3)
C214 0.089(10) 0.053(8) 0.096(11) 0.012(7) 0.023(8) 0.016(7)
C215 0.135(16) 0.083(12) 0.17(2) 0.054(14) 0.091(16) 0.043(12)
C216 0.146(18) 0.077(12) 0.144(19) 0.027(12) 0.078(16) 0.019(12)
N221 0.064(7) 0.084(9) 0.075(7) -0.010(7) 0.003(6) 0.014(6)
C222 0.066(7) 0.069(9) 0.071(8) 0.003(7) -0.003(6) 0.001(7)
C223 0.067(7) 0.068(8) 0.066(8) -0.002(6) -0.005(6) -0.004(6)
C224 0.061(7) 0.054(7) 0.081(9) 0.003(6) -0.004(6) 0.005(6)
C225 0.128(16) 0.16(2) 0.095(13) 0.045(14) 0.048(12) 0.080(16)
C226 0.117(16) 0.16(2) 0.17(2) 0.09(2) 0.035(16) 0.091(17)
C231 0.065(7) 0.064(9) 0.084(9) 0.002(7) -0.003(7) 0.001(6)
N232 0.074(7) 0.059(7) 0.074(7) -0.002(6) -0.004(6) 0.006(6)
C233 0.083(9) 0.063(9) 0.083(10) 0.006(7) 0.005(8) 0.004(7)
N234 0.071(6) 0.059(7) 0.072(7) 0.007(5) 0.004(5) 0.008(5)
C235 0.064(7) 0.055(7) 0.071(8) -0.002(6) -0.006(6) 0.008(6)
N236 0.075(6) 0.054(6) 0.066(6) -0.007(5) -0.005(5) 0.002(5)
N241 0.091(9) 0.045(6) 0.099(9) 0.005(6) 0.012(7) -0.006(6)
C242 0.090(10) 0.048(7) 0.074(8) 0.009(6) 0.005(7) 0.019(7)
C243 0.073(8) 0.049(8) 0.089(9) 0.006(7) 0.008(7) -0.001(6)
C244 0.076(8) 0.034(6) 0.091(10) 0.001(6) 0.001(7) 0.008(6)
C245 0.097(12) 0.037(7) 0.154(17) 0.008(9) -0.005(11) 0.004(7)
C246 0.118(14) 0.045(9) 0.150(19) 0.018(10) -0.013(13) -0.015(9)
N251 0.091(8) 0.045(6) 0.080(7) 0.001(5) -0.033(6) -0.008(6)
C252 0.153(17) 0.059(10) 0.136(16) 0.030(10) -0.088(14) -0.042(11)
C253 0.154(18) 0.048(8) 0.135(16) 0.027(9) -0.078(14) -0.031(10)
C254 0.071(7) 0.039(6) 0.078(8) 0.006(6) -0.021(6) 0.009(5)
C255 0.057(6) 0.058(8) 0.081(9) -0.008(6) -0.003(6) -0.008(6)
C256 0.074(7) 0.040(6) 0.078(8) 0.008(6) -0.024(6) 0.002(6)
N261 0.064(6) 0.061(7) 0.077(7) 0.001(6) -0.008(5) 0.013(5)
C262 0.088(9) 0.052(8) 0.099(11) 0.003(8) -0.040(8) 0.005(7)
C263 0.091(10) 0.047(8) 0.098(11) 0.005(7) -0.035(8) 0.011(7)
C264 0.061(6) 0.047(7) 0.071(7) -0.002(6) -0.007(6) 0.008(5)
C265 0.103(11) 0.054(8) 0.125(14) 0.006(9) -0.048(11) 0.005(8)
C266 0.092(10) 0.071(10) 0.113(13) 0.034(9) -0.038(10) -0.016(9)
C271 0.059(6) 0.039(6) 0.077(8) 0.000(5) -0.008(6) 0.002(5)
N272 0.070(6) 0.039(5) 0.081(7) 0.006(5) -0.011(5) 0.003(5)
C273 0.075(8) 0.036(6) 0.071(8) -0.003(5) -0.014(6) 0.003(6)
N274 0.079(7) 0.040(5) 0.063(6) -0.002(4) -0.017(5) 0.008(5)
C275 0.068(7) 0.041(6) 0.060(6) -0.004(5) -0.005(5) 0.007(5)
N276 0.072(6) 0.036(5) 0.077(7) 0.005(4) -0.005(5) 0.009(4)
C301 0.068(13) 0.076(15) 0.084(15) -0.001(12) 0.032(11) -0.003(11)
N302 0.084(13) 0.095(16) 0.074(12) -0.011(11) 0.021(10) 0.021(12)
N305 0.090(15) 0.101(18) 0.080(13) -0.012(12) 0.024(11) -0.017(13)
C303 0.097(19) 0.088(19) 0.063(13) -0.013(12) 0.032(13) -0.027(15)
C304 0.11(2) 0.11(3) 0.062(14) -0.028(15) -0.003(14) 0.01(2)
C306 0.093(18) 0.086(19) 0.070(15) -0.002(13) 0.009(13) 0.016(15)
C307 0.15(4) 0.11(3) 0.13(3) -0.03(2) 0.08(3) -0.01(3)
C308 0.14(3) 0.09(3) 0.12(3) -0.02(2) -0.03(3) 0.01(2)
C309 0.081(19) 0.065(17) 0.19(4) -0.03(2) 0.04(2) 0.008(14)
C310 0.10(2) 0.08(2) 0.13(3) 0.003(18) 0.06(2) -0.014(16)
N311 0.11(2) 0.10(2) 0.11(2) 0.013(15) 0.047(16) 0.011(15)
N314 0.13(2) 0.065(14) 0.12(2) -0.020(14) 0.026(18) 0.016(14)
C312 0.14(3) 0.10(2) 0.16(3) 0.05(2) 0.08(2) 0.05(2)
C313 0.15(3) 0.09(2) 0.16(3) 0.02(2) 0.09(2) 0.03(2)
C318 0.19(3) 0.11(3) 0.20(4) 0.04(3) 0.11(3) 0.06(3)
C317 0.19(4) 0.12(3) 0.24(5) 0.04(3) 0.10(3) 0.11(3)
C316 0.18(4) 0.10(3) 0.27(5) 0.06(3) 0.09(4) 0.04(3)
C315 0.20(4) 0.10(3) 0.20(4) 0.02(3) 0.10(3) 0.00(3)
C319 0.080(16) 0.071(16) 0.12(2) 0.011(15) 0.015(15) -0.002(13)
C320 0.13(3) 0.09(2) 0.13(3) 0.005(19) 0.05(2) 0.03(2)
C321 0.12(3) 0.066(17) 0.14(3) 0.001(17) 0.08(3) -0.007(17)
C322 0.14(4) 0.08(2) 0.15(4) -0.03(2) 0.07(3) -0.01(2)
C323 0.15(4) 0.12(4) 0.11(3) -0.05(3) 0.04(3) 0.03(3)
C324 0.10(2) 0.09(2) 0.15(4) 0.01(2) 0.03(2) 0.005(19)
C70A 0.42(7) 0.44(8) 0.32(6) -0.09(6) 0.20(6) 0.04(6)
C71A 0.47(7) 0.43(8) 0.34(6) -0.08(6) 0.17(6) 0.05(6)
C72A 0.48(7) 0.46(8) 0.36(6) -0.08(6) 0.15(6) 0.05(6)
C73A 0.44(7) 0.49(8) 0.33(6) -0.08(6) 0.18(6) 0.06(6)
C74A 0.43(7) 0.51(8) 0.34(7) -0.06(6) 0.18(6) 0.03(6)
C75A 0.41(7) 0.48(8) 0.33(6) -0.05(6) 0.21(6) 0.01(6)
C70B 0.24(5) 0.25(5) 0.33(6) 0.06(5) -0.06(5) 0.00(5)
C71B 0.25(5) 0.22(5) 0.30(5) 0.03(5) -0.04(5) -0.03(5)
C72B 0.27(5) 0.23(5) 0.30(5) 0.07(5) 0.00(5) -0.04(5)
C73B 0.26(5) 0.22(5) 0.25(5) 0.13(4) 0.03(4) -0.07(4)
C74B 0.27(5) 0.27(5) 0.26(5) 0.12(5) 0.04(5) -0.03(5)
C75B 0.21(5) 0.26(5) 0.30(6) 0.10(5) 0.00(5) -0.01(5)
C70C 0.14(5) 0.12(4) 0.14(4) 0.01(4) 0.00(4) -0.05(4)
C71C 0.16(5) 0.10(4) 0.12(4) 0.01(3) -0.01(4) -0.04(4)
C72C 0.18(5) 0.10(4) 0.13(4) 0.00(4) -0.02(4) -0.02(4)
C73C 0.17(4) 0.09(3) 0.12(4) 0.05(3) 0.02(3) 0.00(3)
C74C 0.14(4) 0.11(4) 0.12(4) 0.05(3) 0.02(3) 0.02(3)
C75C 0.14(4) 0.15(5) 0.14(4) 0.02(4) 0.00(4) -0.02(4)
C70D 0.16(5) 0.13(4) 0.17(5) 0.01(4) 0.03(4) 0.01(4)
C71D 0.13(4) 0.09(4) 0.15(5) 0.02(4) 0.03(4) 0.00(4)
C72D 0.13(4) 0.08(4) 0.15(4) -0.01(4) 0.04(4) 0.01(3)
C73D 0.13(4) 0.10(4) 0.14(4) -0.05(3) 0.05(4) 0.05(3)
C74D 0.11(4) 0.12(4) 0.16(5) -0.04(4) 0.05(4) 0.05(3)
C75D 0.14(4) 0.13(4) 0.20(5) -0.01(4) 0.03(4) 0.02(4)
C70F 0.27(5) 0.20(5) 0.34(7) 0.02(5) 0.09(5) 0.14(5)
C71F 0.25(5) 0.19(5) 0.37(7) 0.05(5) 0.10(5) 0.15(5)
C72F 0.26(5) 0.20(5) 0.35(6) 0.06(5) 0.11(5) 0.17(4)
C73F 0.29(5) 0.25(5) 0.37(7) 0.00(5) 0.11(5) 0.09(5)
C74F 0.32(6) 0.26(6) 0.38(6) 0.00(5) 0.09(5) 0.06(5)
C75F 0.28(6) 0.20(5) 0.34(6) 0.00(5) 0.09(5) 0.08(5)
C70G 0.12(4) 0.18(5) 0.11(4) -0.04(4) 0.07(3) 0.03(4)
C71G 0.10(4) 0.16(5) 0.13(4) -0.01(4) 0.07(3) 0.02(4)
C72G 0.15(4) 0.20(5) 0.12(4) -0.01(4) 0.05(4) 0.02(5)
C73G 0.17(5) 0.23(6) 0.10(4) -0.01(4) 0.04(4) 0.02(5)
C74G 0.19(5) 0.23(6) 0.13(5) -0.04(5) 0.01(4) 0.02(5)
C75G 0.18(5) 0.19(5) 0.15(5) -0.06(4) 0.03(4) 0.04(5)
C70H 0.32(6) 0.34(6) 0.30(6) -0.03(5) 0.15(5) 0.03(5)
C71H 0.33(6) 0.36(6) 0.27(6) -0.07(5) 0.14(5) 0.06(5)
C72H 0.29(6) 0.30(6) 0.28(6) -0.10(5) 0.11(5) 0.06(5)
C73H 0.27(5) 0.24(6) 0.28(6) -0.11(5) 0.09(5) 0.04(5)
C74H 0.27(5) 0.25(6) 0.27(6) -0.08(5) 0.09(5) 0.04(5)
C75H 0.31(6) 0.32(6) 0.30(6) -0.03(5) 0.13(5) 0.03(5)
C70I 0.20(5) 0.20(6) 0.24(6) 0.02(5) 0.02(5) 0.05(5)
C71I 0.17(5) 0.24(6) 0.25(6) 0.02(5) 0.05(5) 0.05(5)
C72I 0.14(5) 0.25(6) 0.23(6) -0.01(5) 0.12(4) 0.05(4)
C73I 0.11(4) 0.25(6) 0.23(5) -0.04(5) 0.13(4) 0.04(4)
C74I 0.13(4) 0.20(6) 0.22(6) 0.00(5) 0.10(4) 0.02(4)
C75I 0.16(5) 0.15(6) 0.24(6) -0.01(5) 0.03(5) 0.05(5)
C70J 0.54(8) 0.45(9) 0.55(9) 0.01(7) 0.10(7) -0.02(7)
C71J 0.54(8) 0.46(9) 0.56(9) 0.01(7) 0.11(7) -0.02(7)
C72J 0.53(8) 0.45(9) 0.55(9) 0.00(7) 0.12(7) -0.02(7)
C73J 0.53(8) 0.44(9) 0.55(9) 0.01(7) 0.12(7) -0.03(7)
C74J 0.54(8) 0.45(9) 0.56(9) 0.02(7) 0.11(7) -0.02(7)
C75J 0.54(8) 0.45(9) 0.57(9) 0.02(7) 0.11(7) -0.03(7)
C70K 0.15(3) 0.11(2) 0.13(3) 0.03(2) 0.06(2) 0.03(2)
C71K 0.14(3) 0.14(3) 0.089(19) 0.050(19) 0.040(18) 0.07(2)
C72K 0.14(3) 0.16(3) 0.17(3) 0.02(3) 0.04(3) 0.05(3)
C73K 0.15(3) 0.18(4) 0.15(3) 0.02(3) 0.05(3) 0.04(3)
C74K 0.15(3) 0.15(3) 0.11(2) 0.01(2) 0.05(2) 0.07(2)
C75K 0.17(3) 0.15(3) 0.13(3) 0.01(3) 0.00(3) 0.02(3)
C70L 0.34(6) 0.25(6) 0.27(6) -0.07(5) 0.10(5) 0.00(5)
C71L 0.33(6) 0.31(6) 0.24(5) -0.05(5) 0.11(5) 0.05(5)
C72L 0.33(6) 0.35(6) 0.30(6) -0.06(5) 0.13(5) 0.06(5)
C73L 0.34(6) 0.34(6) 0.33(6) -0.08(5) 0.12(5) 0.04(5)
C74L 0.33(6) 0.32(6) 0.34(6) -0.08(5) 0.17(5) 0.03(5)
C75L 0.35(6) 0.29(6) 0.33(6) -0.07(5) 0.14(5) 0.01(5)
C50A 0.25(6) 0.37(7) 0.32(7) 0.000 -0.05(5) 0.000
C51A 0.17(4) 0.31(6) 0.25(6) 0.02(4) -0.09(4) 0.07(4)
C52A 0.20(4) 0.26(6) 0.26(6) 0.05(4) -0.09(4) 0.05(4)
C53A 0.27(5) 0.29(7) 0.33(7) 0.000 -0.10(5) 0.000
C50B 0.19(5) 0.34(6) 0.23(5) 0.03(5) 0.04(4) 0.10(5)
C51B 0.18(4) 0.29(6) 0.23(5) 0.02(5) 0.10(4) 0.05(5)
C52B 0.17(4) 0.31(6) 0.24(5) 0.01(5) 0.09(4) 0.03(5)
C53B 0.21(5) 0.31(6) 0.27(6) -0.04(5) 0.08(4) 0.07(5)
C54B 0.24(5) 0.31(6) 0.28(6) -0.03(5) 0.08(5) 0.09(5)
C55B 0.22(5) 0.35(6) 0.25(6) 0.00(5) 0.04(4) 0.11(5)
C40A 0.14(4) 0.13(4) 0.20(4) -0.06(4) 0.04(3) -0.04(3)
C41A 0.15(4) 0.17(4) 0.17(4) -0.05(4) 0.03(4) -0.03(4)
C42A 0.11(3) 0.18(4) 0.17(4) -0.02(4) 0.04(3) -0.04(3)
C43A 0.08(2) 0.16(4) 0.24(5) 0.00(4) 0.04(3) -0.02(3)
C44A 0.08(2) 0.12(3) 0.25(5) -0.02(3) 0.04(3) -0.02(2)
C45A 0.11(3) 0.10(3) 0.21(4) -0.05(3) 0.05(3) 0.02(2)
C40B 0.17(4) 0.18(4) 0.25(4) 0.05(4) 0.03(3) 0.06(3)
C41B 0.15(3) 0.21(4) 0.24(4) 0.05(4) 0.06(3) 0.01(4)
C42B 0.17(4) 0.22(4) 0.27(5) 0.02(4) 0.02(4) -0.01(4)
C43B 0.12(3) 0.20(4) 0.21(4) 0.03(3) 0.03(3) 0.03(3)
C44B 0.050(9) 0.037(8) 0.108(15) 0.018(9) 0.008(9) 0.013(6)
C45B 0.15(3) 0.15(3) 0.22(4) 0.03(3) 0.02(3) 0.07(2)
C60A 0.29(6) 0.39(7) 0.22(6) 0.00(5) 0.11(5) -0.06(6)
C61A 0.32(6) 0.37(7) 0.25(6) 0.02(5) 0.06(5) -0.05(6)
C62A 0.30(6) 0.36(7) 0.25(6) 0.02(5) 0.07(5) -0.01(6)
C63A 0.27(6) 0.34(7) 0.25(6) 0.00(5) 0.08(5) 0.00(6)
C64A 0.28(6) 0.36(7) 0.26(6) 0.00(6) 0.06(5) -0.02(6)
C65A 0.27(6) 0.38(7) 0.26(6) -0.01(5) 0.08(5) -0.05(6)
C60B 0.32(6) 0.19(5) 0.29(6) 0.00(5) 0.10(5) 0.02(5)
C61B 0.35(6) 0.16(5) 0.28(6) -0.04(5) 0.07(5) 0.03(5)
C62B 0.37(6) 0.21(5) 0.29(6) -0.12(5) 0.05(5) 0.03(5)
C63B 0.38(6) 0.26(5) 0.30(6) -0.08(5) 0.04(5) 0.06(5)
C64B 0.38(6) 0.26(5) 0.30(6) -0.08(5) 0.06(5) 0.06(5)
C65B 0.33(6) 0.22(5) 0.30(6) -0.05(5) 0.08(5) 0.06(5)

_geom_special_details            
;
 All esds (except the esd in the dihedral angle between two l.s. planes)
 are estimated using the full covariance matrix.  The cell esds are taken
 into account individually in the estimation of esds in distances, angles
 and torsion angles; correlations between esds in cell parameters are only
 used when they are defined by crystal symmetry.  An approximate (isotropic)
 treatment of cell esds is used for estimating esds involving l.s. planes.
;

loop_
_geom_bond_atom_site_label_1
_geom_bond_atom_site_label_2
_geom_bond_distance
_geom_bond_site_symmetry_2
_geom_bond_publ_flag
Zn1A N101 2.082(17) . ?
Zn1A N161 2.085(14) 3_455 ?
Zn1A I12A 2.520(5) . ?
Zn1A I11A 2.524(4) . ?
Zn1B N101 1.88(3) . ?
Zn1B N161 2.09(3) 3_455 ?
Zn1B I11B 2.42(2) . ?
Zn1B I12B 2.52(2) . ?
Zn2A N141 1.996(15) . ?
Zn2A N111 2.060(18) . ?
Zn2A I22A 2.449(10) . ?
Zn2A I21A 2.598(12) . ?
Zn2B N111 2.12(2) . ?
Zn2B N141 2.183(16) . ?
Zn2B I21B 2.381(15) . ?
Zn2B I22B 2.448(17) . ?
Zn3A N201 2.123(16) . ?
Zn3A N151 2.141(15) . ?
Zn3A I31A 2.501(10) . ?
Zn3A I32A 2.502(9) . ?
Zn3B N151 1.85(2) . ?
Zn3B N201 2.10(2) . ?
Zn3B I32B 2.55(3) . ?
Zn3B I31B 2.57(2) . ?
Zn4A N241 2.066(14) . ?
Zn4A N211 2.109(17) . ?
Zn4A I41A 2.538(8) . ?
Zn4A I42A 2.538(7) . ?
Zn4B N211 2.13(3) . ?
Zn4B N241 2.15(3) . ?
Zn4B I42B 2.48(3) . ?
Zn4B I41B 2.49(2) . ?
Zn5 N121 2.070(13) 3_546 ?
Zn5 N251 2.089(11) . ?
Zn5 I51B 2.407(12) . ?
Zn5 I52A 2.515(7) . ?
Zn5 I52B 2.524(9) . ?
Zn5 I51A 2.648(13) . ?
Zn6A N261 2.115(18) . ?
Zn6A N221 2.182(18) 3_445 ?
Zn6A I62A 2.431(12) . ?
Zn6A I61A 2.447(19) . ?
Zn6B N221 1.950(17) 3_445 ?
Zn6B N261 2.003(16) . ?
Zn6B I62B 2.565(14) . ?
Zn6B I61B 2.577(19) . ?
N101 C106 1.36(3) . ?
N101 C102 1.39(2) . ?
C102 C103 1.32(3) . ?
C102 H102 0.9500 . ?
C103 C104 1.38(3) . ?
C103 H103 0.9500 . ?
C104 C105 1.31(3) . ?
C104 C131 1.47(3) . ?
C105 C106 1.28(3) . ?
C105 H105 0.9500 . ?
C106 H106 0.9500 . ?
N111 C116 1.27(3) . ?
N111 C112 1.28(2) . ?
C112 C113 1.39(2) . ?
C112 H112 0.9500 . ?
C113 C114 1.34(3) . ?
C113 H113 0.9500 . ?
C114 C115 1.41(2) . ?
C114 C133 1.43(2) . ?
C115 C116 1.39(3) . ?
C115 H115 0.9500 . ?
C116 H116 0.9500 . ?
N121 C126 1.35(2) . ?
N121 C122 1.36(2) . ?
N121 Zn5 2.070(13) 3_454 ?
C122 C123 1.39(3) . ?
C122 H122 0.9500 . ?
C123 C124 1.36(2) . ?
C123 H123 0.9500 . ?
C124 C125 1.35(2) . ?
C124 C135 1.48(2) . ?
C125 C126 1.40(2) . ?
C125 H125 0.9500 . ?
C126 H126 0.9500 . ?
C131 N132 1.32(2) . ?
C131 N136 1.33(2) . ?
N132 C133 1.37(2) . ?
C133 N134 1.35(2) . ?
N134 C135 1.36(2) . ?
C135 N136 1.29(2) . ?
N141 C142 1.34(2) . ?
N141 C146 1.36(2) . ?
C142 C143 1.37(2) . ?
C142 H142 0.9500 . ?
C143 C144 1.40(2) . ?
C143 H143 0.9500 . ?
C144 C145 1.36(2) . ?
C144 C171 1.46(2) . ?
C145 C146 1.37(2) . ?
C145 H145 0.9500 . ?
C146 H146 0.9500 . ?
N151 C152 1.33(2) . ?
N151 C156 1.38(3) . ?
C152 C153 1.37(2) . ?
C152 H152 0.9500 . ?
C153 C154 1.36(2) . ?
C153 H153 0.9500 . ?
C154 C155 1.40(2) . ?
C154 C173 1.44(2) . ?
C155 C156 1.38(3) . ?
C155 H155 0.9500 . ?
C156 H156 0.9500 . ?
N161 C162 1.35(2) . ?
N161 C166 1.35(2) . ?
N161 Zn1A 2.085(14) 3_545 ?
N161 Zn1B 2.09(3) 3_545 ?
C162 C163 1.37(2) . ?
C162 H162 0.9500 . ?
C163 C164 1.37(2) . ?
C163 H163 0.9500 . ?
C164 C165 1.37(2) . ?
C164 C175 1.49(2) . ?
C165 C166 1.37(3) . ?
C165 H165 0.9500 . ?
C166 H166 0.9500 . ?
C171 N176 1.33(2) . ?
C171 N172 1.361(17) . ?
N172 C173 1.349(19) . ?
C173 N174 1.38(2) . ?
N174 C175 1.28(2) . ?
C175 N176 1.35(2) . ?
N201 C202 1.21(3) . ?
N201 C206 1.31(2) . ?
C202 C203 1.41(4) . ?
C202 H202 0.9500 . ?
C203 C204 1.35(3) . ?
C203 H203 0.9500 . ?
C204 C205 1.37(2) . ?
C204 C231 1.51(2) . ?
C205 C206 1.39(2) . ?
C205 H205 0.9500 . ?
C206 H206 0.9500 . ?
N211 C212 1.20(3) . ?
N211 C216 1.26(3) . ?
C212 C213 1.46(4) . ?
C212 H212 0.9500 . ?
C213 C214 1.36(3) . ?
C213 H213 0.9500 . ?
C214 C215 1.36(2) . ?
C214 C233 1.46(2) . ?
C215 C216 1.39(3) . ?
C215 H215 0.9500 . ?
C216 H216 0.9500 . ?
N221 C226 1.27(3) . ?
N221 C222 1.35(2) . ?
N221 Zn6B 1.950(17) 3 ?
N221 Zn6A 2.182(18) 3 ?
C222 C223 1.38(2) . ?
C222 H222 0.9500 . ?
C223 C224 1.39(2) . ?
C223 H223 0.9500 . ?
C224 C225 1.33(2) . ?
C224 C235 1.513(19) . ?
C225 C226 1.45(3) . ?
C225 H225 0.9500 . ?
C226 H226 0.9500 . ?
C231 N236 1.31(2) . ?
C231 N232 1.38(2) . ?
N232 C233 1.33(2) . ?
C233 N234 1.36(2) . ?
N234 C235 1.28(2) . ?
C235 N236 1.338(19) . ?
N241 C242 1.28(2) . ?
N241 C246 1.32(2) . ?
C242 C243 1.42(2) . ?
C242 H242 0.9500 . ?
C243 C244 1.38(2) . ?
C243 H243 0.9500 . ?
C244 C245 1.37(2) . ?
C244 C271 1.504(18) . ?
C245 C246 1.38(2) . ?
C245 H245 0.9500 . ?
C246 H246 0.9500 . ?
N251 C252 1.28(2) . ?
N251 C256 1.341(17) . ?
C252 C253 1.38(2) . ?
C252 H252 0.9500 . ?
C253 C254 1.34(2) . ?
C253 H253 0.9500 . ?
C254 C255 1.40(2) . ?
C254 C273 1.500(17) . ?
C255 C256 1.359(19) . ?
C255 H255 0.9500 . ?
C256 H256 0.9500 . ?
N261 C266 1.29(2) . ?
N261 C262 1.329(18) . ?
C262 C263 1.35(2) . ?
C262 H262 0.9500 . ?
C263 C264 1.36(2) . ?
C263 H263 0.9500 . ?
C264 C265 1.40(2) . ?
C264 C275 1.507(17) . ?
C265 C266 1.40(2) . ?
C265 H265 0.9500 . ?
C266 H266 0.9500 . ?
C271 N276 1.309(17) . ?
C271 N272 1.347(17) . ?
N272 C273 1.316(18) . ?
C273 N274 1.305(17) . ?
N274 C275 1.327(16) . ?
C275 N276 1.327(18) . ?
C301 N305 1.24(4) . ?
C301 N302 1.38(4) . ?
C301 C310 1.49(4) . ?
N302 C319 1.47(4) . ?
N302 C303 1.50(4) . ?
N305 C304 1.50(5) . ?
C303 C309 1.22(5) . ?
C303 C304 1.30(5) . ?
C304 C306 1.29(5) . ?
C306 C307 1.44(6) . ?
C306 H306 0.9500 . ?
C307 C308 1.39(6) . ?
C307 H307 0.9500 . ?
C308 C309 1.45(5) . ?
C308 H308 0.9500 . ?
C309 H309 0.9500 . ?
C310 N314 1.39(5) . ?
C310 N311 1.43(5) . ?
N311 C312 1.39(4) . ?
N314 C324 1.39(5) . ?
N314 C313 1.40(4) . ?
C312 C313 1.3900 . ?
C312 C315 1.3900 . ?
C313 C318 1.3900 . ?
C318 C317 1.3900 . ?
C318 H318 0.9500 . ?
C317 C316 1.3900 . ?
C317 H317 0.9500 . ?
C316 C315 1.3900 . ?
C316 H316 0.9500 . ?
C315 H315 0.9500 . ?
C319 C320 1.60(5) . ?
C319 H31A 0.9900 . ?
C319 H31B 0.9900 . ?
C320 C321 1.47(5) . ?
C320 H32A 0.9900 . ?
C320 H32B 0.9900 . ?
C321 C322 1.09(5) . ?
C321 H321 0.9500 . ?
C322 C323 1.43(6) . ?
C322 H322 0.9500 . ?
C323 C324 1.52(6) . ?
C323 H32C 0.9900 . ?
C323 H32D 0.9900 . ?
C324 H32E 0.9900 . ?
C324 H32F 0.9900 . ?
C70A C71A 1.54(3) . ?
C70A C75A 1.54(3) . ?
C70A H70A 0.9900 . ?
C70A H70B 0.9900 . ?
C71A C72A 1.54(3) . ?
C71A H71A 0.9900 . ?
C71A H71B 0.9900 . ?
C72A C73A 1.54(3) . ?
C72A H72A 0.9900 . ?
C72A H72B 0.9900 . ?
C73A C74A 1.54(3) . ?
C73A H73A 0.9900 . ?
C73A H73B 0.9900 . ?
C74A C75A 1.55(3) . ?
C74A H74A 0.9900 . ?
C74A H74B 0.9900 . ?
C75A H75A 0.9900 . ?
C75A H75B 0.9900 . ?
C70B C75B 1.54(3) . ?
C70B C71B 1.56(3) . ?
C70B H70C 0.9900 . ?
C70B H70D 0.9900 . ?
C71B C72B 1.54(3) . ?
C71B H71C 0.9900 . ?
C71B H71D 0.9900 . ?
C72B C73B 1.54(3) . ?
C72B H72C 0.9900 . ?
C72B H72D 0.9900 . ?
C73B C74B 1.52(3) . ?
C73B H73C 0.9900 . ?
C73B H73D 0.9900 . ?
C74B C75B 1.55(3) . ?
C74B H74C 0.9900 . ?
C74B H74D 0.9900 . ?
C75B H75C 0.9900 . ?
C75B H75D 0.9900 . ?
C70C C71C 1.52(3) . ?
C70C C75C 1.53(3) . ?
C70C H70E 0.9900 . ?
C70C H70F 0.9900 . ?
C71C C72C 1.52(3) . ?
C71C H71E 0.9900 . ?
C71C H71F 0.9900 . ?
C72C C73C 1.53(3) . ?
C72C H72E 0.9900 . ?
C72C H72F 0.9900 . ?
C73C C74C 1.53(3) . ?
C73C H73E 0.9900 . ?
C73C H73F 0.9900 . ?
C74C C75C 1.52(3) . ?
C74C H74E 0.9900 . ?
C74C H74F 0.9900 . ?
C75C H75E 0.9900 . ?
C75C H75F 0.9900 . ?
C70D C71D 1.54(3) . ?
C70D C75D 1.54(3) . ?
C70D H70G 0.9900 . ?
C70D H70H 0.9900 . ?
C71D C72D 1.52(3) . ?
C71D H71G 0.9900 . ?
C71D H71H 0.9900 . ?
C72D C73D 1.53(3) . ?
C72D H72G 0.9900 . ?
C72D H72H 0.9900 . ?
C73D C74D 1.52(3) . ?
C73D H73G 0.9900 . ?
C73D H73H 0.9900 . ?
C74D C75D 1.54(3) . ?
C74D H74G 0.9900 . ?
C74D H74H 0.9900 . ?
C75D H75G 0.9900 . ?
C75D H75H 0.9900 . ?
C70F C75F 1.52(3) . ?
C70F C71F 1.53(3) . ?
C70F H70K 0.9900 . ?
C70F H70L 0.9900 . ?
C71F C72F 1.53(3) . ?
C71F H71K 0.9900 . ?
C71F H71L 0.9900 . ?
C72F C73F 1.53(3) . ?
C72F H72K 0.9900 . ?
C72F H72L 0.9900 . ?
C73F C74F 1.53(3) . ?
C73F H73K 0.9900 . ?
C73F H73L 0.9900 . ?
C74F C75F 1.54(3) . ?
C74F H74K 0.9900 . ?
C74F H74L 0.9900 . ?
C75F H75K 0.9900 . ?
C75F H75L 0.9900 . ?
C70G C71G 1.55(3) . ?
C70G C75G 1.55(3) . ?
C70G H70M 0.9900 . ?
C70G H70N 0.9900 . ?
C71G C72G 1.55(3) . ?
C71G H71M 0.9900 . ?
C71G H71N 0.9900 . ?
C72G C73G 1.55(3) . ?
C72G H72M 0.9900 . ?
C72G H72N 0.9900 . ?
C73G C74G 1.55(3) . ?
C73G H73M 0.9900 . ?
C73G H73N 0.9900 . ?
C74G C75G 1.55(3) . ?
C74G H74M 0.9900 . ?
C74G H74N 0.9900 . ?
C75G H75M 0.9900 . ?
C75G H75N 0.9900 . ?
C70H C75H 1.53(3) . ?
C70H C71H 1.56(3) . ?
C70H H70O 0.9900 . ?
C70H H70P 0.9900 . ?
C71H C72H 1.53(3) . ?
C71H H71O 0.9900 . ?
C71H H71P 0.9900 . ?
C72H C73H 1.54(3) . ?
C72H H72O 0.9900 . ?
C72H H72P 0.9900 . ?
C73H C74H 1.52(3) . ?
C73H H73O 0.9900 . ?
C73H H73P 0.9900 . ?
C74H C75H 1.53(3) . ?
C74H H74O 0.9900 . ?
C74H H74P 0.9900 . ?
C75H H75O 0.9900 . ?
C75H H75P 0.9900 . ?
C70I C75I 1.54(3) . ?
C70I C71I 1.54(3) . ?
C70I H70Q 0.9900 . ?
C70I H70R 0.9900 . ?
C71I C72I 1.54(3) . ?
C71I H71Q 0.9900 . ?
C71I H71R 0.9900 . ?
C72I C73I 1.54(3) . ?
C72I H72Q 0.9900 . ?
C72I H72R 0.9900 . ?
C73I C74I 1.55(3) . ?
C73I H73Q 0.9900 . ?
C73I H73R 0.9900 . ?
C74I C75I 1.53(3) . ?
C74I H74Q 0.9900 . ?
C74I H74R 0.9900 . ?
C75I H75Q 0.9900 . ?
C75I H75R 0.9900 . ?
C70J C71J 1.54(3) . ?
C70J C75J 1.54(3) . ?
C70J H70S 0.9900 . ?
C70J H70T 0.9900 . ?
C71J C72J 1.55(3) . ?
C71J H71S 0.9900 . ?
C71J H71T 0.9900 . ?
C72J C73J 1.54(3) . ?
C72J H72S 0.9900 . ?
C72J H72T 0.9900 . ?
C73J C74J 1.55(3) . ?
C73J H73S 0.9900 . ?
C73J H73T 0.9900 . ?
C74J C75J 1.54(3) . ?
C74J H74S 0.9900 . ?
C74J H74T 0.9900 . ?
C75J H75S 0.9900 . ?
C75J H75T 0.9900 . ?
C70K C75K 1.52(3) . ?
C70K C71K 1.53(3) . ?
C70K H70U 0.9900 . ?
C70K H70V 0.9900 . ?
C71K C72K 1.53(3) . ?
C71K H71U 0.9900 . ?
C71K H71V 0.9900 . ?
C72K C73K 1.57(3) . ?
C72K H72U 0.9900 . ?
C72K H72V 0.9900 . ?
C73K C74K 1.53(3) . ?
C73K H73U 0.9900 . ?
C73K H73V 0.9900 . ?
C74K C75K 1.56(3) . ?
C74K H74U 0.9900 . ?
C74K H74V 0.9900 . ?
C75K H75U 0.9900 . ?
C75K H75V 0.9900 . ?
C70L C75L 1.53(3) . ?
C70L C71L 1.53(3) . ?
C70L H70W 0.9900 . ?
C70L H70X 0.9900 . ?
C71L C72L 1.55(3) . ?
C71L H71W 0.9900 . ?
C71L H71X 0.9900 . ?
C72L C73L 1.54(3) . ?
C72L H72W 0.9900 . ?
C72L H72X 0.9900 . ?
C73L C74L 1.54(3) . ?
C73L H73W 0.9900 . ?
C73L H73X 0.9900 . ?
C74L C75L 1.56(3) . ?
C74L H74W 0.9900 . ?
C74L H74X 0.9900 . ?
C75L H75W 0.9900 . ?
C75L H75X 0.9900 . ?
C50A C51A 1.514(19) 2_756 ?
C50A C51A 1.514(19) . ?
C50A H50A 0.9900 . ?
C50A H50B 0.9900 . ?
C51A C52A 1.52(2) . ?
C51A H51A 0.9900 . ?
C51A H51B 0.9900 . ?
C52A C53A 1.507(19) . ?
C52A H52A 0.9900 . ?
C52A H52B 0.9900 . ?
C53A C52A 1.507(19) 2_756 ?
C53A H53A 0.9900 . ?
C53A H53B 0.9900 . ?
C50B C51B 1.52(3) . ?
C50B C55B 1.53(3) . ?
C50B H50C 0.9900 . ?
C50B H50D 0.9900 . ?
C51B C52B 1.51(3) . ?
C51B H51C 0.9900 . ?
C51B H51D 0.9900 . ?
C52B C53B 1.51(3) . ?
C52B H52C 0.9900 . ?
C52B H52D 0.9900 . ?
C53B C54B 1.54(3) . ?
C53B H53C 0.9900 . ?
C53B H53D 0.9900 . ?
C54B C55B 1.55(3) . ?
C54B H54A 0.9900 . ?
C54B H54B 0.9900 . ?
C55B H55A 0.9900 . ?
C55B H55B 0.9900 . ?
C40A C41A 1.54(3) . ?
C40A C45A 1.54(3) . ?
C40A H40A 0.9900 . ?
C40A H40B 0.9900 . ?
C41A C42A 1.57(3) . ?
C41A H41A 0.9900 . ?
C41A H41B 0.9900 . ?
C42A C43A 1.54(3) . ?
C42A H42A 0.9900 . ?
C42A H42B 0.9900 . ?
C43A C44A 1.54(3) . ?
C43A H43A 0.9900 . ?
C43A H43B 0.9900 . ?
C44A C45A 1.53(3) . ?
C44A H44A 0.9900 . ?
C44A H44B 0.9900 . ?
C45A H45A 0.9900 . ?
C45A H45B 0.9900 . ?
C40B C45B 1.54(3) . ?
C40B C41B 1.55(3) . ?
C40B H40C 0.9900 . ?
C40B H40D 0.9900 . ?
C41B C42B 1.57(3) . ?
C41B H41C 0.9900 . ?
C41B H41D 0.9900 . ?
C42B C43B 1.51(3) . ?
C42B H42C 0.9900 . ?
C42B H42D 0.9900 . ?
C43B C44B 1.55(3) . ?
C43B H43C 0.9900 . ?
C43B H43D 0.9900 . ?
C44B C45B 1.54(3) . ?
C44B H44C 0.9900 . ?
C44B H44D 0.9900 . ?
C45B H45C 0.9900 . ?
C45B H45D 0.9900 . ?
C60A C65A 1.55(3) . ?
C60A C61A 1.57(3) . ?
C60A H60A 0.9900 . ?
C60A H60B 0.9900 . ?
C61A C62A 1.56(3) . ?
C61A H61A 0.9900 . ?
C61A H61B 0.9900 . ?
C62A C63A 1.55(3) . ?
C62A H62A 0.9900 . ?
C62A H62B 0.9900 . ?
C63A C64A 1.56(3) . ?
C63A H63A 0.9900 . ?
C63A H63B 0.9900 . ?
C64A C65A 1.55(3) . ?
C64A H64A 0.9900 . ?
C64A H64B 0.9900 . ?
C65A H65A 0.9900 . ?
C65A H65B 0.9900 . ?
C60B C65B 1.54(3) . ?
C60B C61B 1.54(3) . ?
C60B H60C 0.9900 . ?
C60B H60D 0.9900 . ?
C61B C62B 1.56(3) . ?
C61B H61C 0.9900 . ?
C61B H61D 0.9900 . ?
C62B C63B 1.56(3) . ?
C62B H62C 0.9900 . ?
C62B H62D 0.9900 . ?
C63B C64B 1.56(3) . ?
C63B H63C 0.9900 . ?
C63B H63D 0.9900 . ?
C64B C65B 1.56(3) . ?
C64B H64C 0.9900 . ?
C64B H64D 0.9900 . ?
C65B H65C 0.9900 . ?
C65B H65D 0.9900 . ?

loop_
_geom_angle_atom_site_label_1
_geom_angle_atom_site_label_2
_geom_angle_atom_site_label_3
_geom_angle
_geom_angle_site_symmetry_1
_geom_angle_site_symmetry_3
_geom_angle_publ_flag
N101 Zn1A N161 100.0(7) . 3_455 ?
N101 Zn1A I12A 108.9(5) . . ?
N161 Zn1A I12A 105.9(5) 3_455 . ?
N101 Zn1A I11A 104.7(4) . . ?
N161 Zn1A I11A 109.9(4) 3_455 . ?
I12A Zn1A I11A 124.8(2) . . ?
N101 Zn1B N161 106.8(12) . 3_455 ?
N101 Zn1B I11B 116.7(12) . . ?
N161 Zn1B I11B 110.2(11) 3_455 . ?
N101 Zn1B I12B 103.4(12) . . ?
N161 Zn1B I12B 103.0(10) 3_455 . ?
I11B Zn1B I12B 115.4(12) . . ?
N141 Zn2A N111 103.5(7) . . ?
N141 Zn2A I22A 113.5(6) . . ?
N111 Zn2A I22A 105.0(7) . . ?
N141 Zn2A I21A 102.7(7) . . ?
N111 Zn2A I21A 105.3(6) . . ?
I22A Zn2A I21A 124.8(4) . . ?
N111 Zn2B N141 95.4(7) . . ?
N111 Zn2B I21B 113.0(7) . . ?
N141 Zn2B I21B 108.5(8) . . ?
N111 Zn2B I22B 107.6(8) . . ?
N141 Zn2B I22B 100.2(6) . . ?
I21B Zn2B I22B 126.8(6) . . ?
N201 Zn3A N151 96.5(7) . . ?
N201 Zn3A I31A 109.7(6) . . ?
N151 Zn3A I31A 104.4(6) . . ?
N201 Zn3A I32A 105.3(6) . . ?
N151 Zn3A I32A 105.1(5) . . ?
I31A Zn3A I32A 130.6(4) . . ?
N151 Zn3B N201 107.2(10) . . ?
N151 Zn3B I32B 112.1(9) . . ?
N201 Zn3B I32B 107.7(10) . . ?
N151 Zn3B I31B 105.6(11) . . ?
N201 Zn3B I31B 101.8(9) . . ?
I32B Zn3B I31B 121.3(7) . . ?
N241 Zn4A N211 101.2(7) . . ?
N241 Zn4A I41A 110.1(5) . . ?
N211 Zn4A I41A 104.4(5) . . ?
N241 Zn4A I42A 108.1(5) . . ?
N211 Zn4A I42A 108.1(6) . . ?
I41A Zn4A I42A 122.8(3) . . ?
N211 Zn4B N241 97.8(11) . . ?
N211 Zn4B I42B 98.0(12) . . ?
N241 Zn4B I42B 101.3(10) . . ?
N211 Zn4B I41B 112.8(12) . . ?
N241 Zn4B I41B 112.9(11) . . ?
I42B Zn4B I41B 129.1(12) . . ?
N121 Zn5 N251 97.4(5) 3_546 . ?
N121 Zn5 I51B 105.5(5) 3_546 . ?
N251 Zn5 I51B 102.4(5) . . ?
N121 Zn5 I52A 103.6(4) 3_546 . ?
N251 Zn5 I52A 113.8(5) . . ?
N121 Zn5 I52B 106.5(5) 3_546 . ?
N251 Zn5 I52B 106.0(5) . . ?
I51B Zn5 I52B 133.5(5) . . ?
N121 Zn5 I51A 109.6(5) 3_546 . ?
N251 Zn5 I51A 104.8(5) . . ?
I52A Zn5 I51A 124.3(3) . . ?
N261 Zn6A N221 95.0(8) . 3_445 ?
N261 Zn6A I62A 108.0(6) . . ?
N221 Zn6A I62A 108.0(6) 3_445 . ?
N261 Zn6A I61A 105.6(7) . . ?
N221 Zn6A I61A 101.9(8) 3_445 . ?
I62A Zn6A I61A 132.2(8) . . ?
N221 Zn6B N261 106.5(8) 3_445 . ?
N221 Zn6B I62B 102.2(8) 3_445 . ?
N261 Zn6B I62B 103.3(7) . . ?
N221 Zn6B I61B 114.9(8) 3_445 . ?
N261 Zn6B I61B 108.9(7) . . ?
I62B Zn6B I61B 119.9(6) . . ?
C106 N101 C102 109.4(17) . . ?
C106 N101 Zn1B 129.8(15) . . ?
C102 N101 Zn1B 118.9(15) . . ?
C106 N101 Zn1A 123.6(13) . . ?
C102 N101 Zn1A 126.3(13) . . ?
C103 C102 N101 124.5(18) . . ?
C103 C102 H102 117.8 . . ?
N101 C102 H102 117.8 . . ?
C102 C103 C104 120.2(18) . . ?
C102 C103 H103 119.9 . . ?
C104 C103 H103 119.9 . . ?
C105 C104 C103 114.7(19) . . ?
C105 C104 C131 125.4(19) . . ?
C103 C104 C131 119.9(17) . . ?
C106 C105 C104 124(2) . . ?
C106 C105 H105 118.1 . . ?
C104 C105 H105 118.1 . . ?
C105 C106 N101 124.5(19) . . ?
C105 C106 H106 117.8 . . ?
N101 C106 H106 117.8 . . ?
C116 N111 C112 118.4(17) . . ?
C116 N111 Zn2A 111.7(12) . . ?
C112 N111 Zn2A 129.9(14) . . ?
C116 N111 Zn2B 123.4(13) . . ?
C112 N111 Zn2B 118.2(14) . . ?
N111 C112 C113 122.6(18) . . ?
N111 C112 H112 118.7 . . ?
C113 C112 H112 118.7 . . ?
C114 C113 C112 120.9(15) . . ?
C114 C113 H113 119.5 . . ?
C112 C113 H113 119.5 . . ?
C113 C114 C115 114.5(17) . . ?
C113 C114 C133 123.7(14) . . ?
C115 C114 C133 121.1(18) . . ?
C116 C115 C114 118(2) . . ?
C116 C115 H115 120.9 . . ?
C114 C115 H115 120.9 . . ?
N111 C116 C115 123.9(17) . . ?
N111 C116 H116 118.1 . . ?
C115 C116 H116 118.1 . . ?
C126 N121 C122 116.1(14) . . ?
C126 N121 Zn5 124.8(11) . 3_454 ?
C122 N121 Zn5 118.9(11) . 3_454 ?
N121 C122 C123 122.6(17) . . ?
N121 C122 H122 118.7 . . ?
C123 C122 H122 118.7 . . ?
C124 C123 C122 119.1(17) . . ?
C124 C123 H123 120.5 . . ?
C122 C123 H123 120.5 . . ?
C125 C124 C123 120.4(16) . . ?
C125 C124 C135 121.3(14) . . ?
C123 C124 C135 118.3(15) . . ?
C124 C125 C126 118.5(15) . . ?
C124 C125 H125 120.7 . . ?
C126 C125 H125 120.7 . . ?
N121 C126 C125 123.3(15) . . ?
N121 C126 H126 118.3 . . ?
C125 C126 H126 118.3 . . ?
N132 C131 N136 125.4(16) . . ?
N132 C131 C104 113.9(15) . . ?
N136 C131 C104 120.8(16) . . ?
C131 N132 C133 114.3(15) . . ?
N134 C133 N132 124.5(16) . . ?
N134 C133 C114 118.0(16) . . ?
N132 C133 C114 117.2(15) . . ?
C133 N134 C135 113.9(14) . . ?
N136 C135 N134 124.9(13) . . ?
N136 C135 C124 120.0(14) . . ?
N134 C135 C124 115.0(13) . . ?
C135 N136 C131 117.0(14) . . ?
C142 N141 C146 119.3(14) . . ?
C142 N141 Zn2A 118.1(12) . . ?
C146 N141 Zn2A 122.6(11) . . ?
C142 N141 Zn2B 124.2(11) . . ?
C146 N141 Zn2B 115.8(12) . . ?
N141 C142 C143 121.1(15) . . ?
N141 C142 H142 119.5 . . ?
C143 C142 H142 119.5 . . ?
C142 C143 C144 120.1(15) . . ?
C142 C143 H143 119.9 . . ?
C144 C143 H143 119.9 . . ?
C145 C144 C143 117.5(14) . . ?
C145 C144 C171 121.3(15) . . ?
C143 C144 C171 121.1(13) . . ?
C144 C145 C146 121.0(16) . . ?
C144 C145 H145 119.5 . . ?
C146 C145 H145 119.5 . . ?
N141 C146 C145 120.9(15) . . ?
N141 C146 H146 119.6 . . ?
C145 C146 H146 119.6 . . ?
C152 N151 C156 116.2(15) . . ?
C152 N151 Zn3B 124.7(13) . . ?
C156 N151 Zn3B 119.2(14) . . ?
C152 N151 Zn3A 125.9(11) . . ?
C156 N151 Zn3A 117.2(13) . . ?
N151 C152 C153 125.9(14) . . ?
N151 C152 H152 117.0 . . ?
C153 C152 H152 117.0 . . ?
C154 C153 C152 118.6(13) . . ?
C154 C153 H153 120.7 . . ?
C152 C153 H153 120.7 . . ?
C153 C154 C155 117.6(15) . . ?
C153 C154 C173 123.8(13) . . ?
C155 C154 C173 118.5(15) . . ?
C156 C155 C154 120.8(18) . . ?
C156 C155 H155 119.6 . . ?
C154 C155 H155 119.6 . . ?
C155 C156 N151 120.8(19) . . ?
C155 C156 H156 119.6 . . ?
N151 C156 H156 119.6 . . ?
C162 N161 C166 118.3(14) . . ?
C162 N161 Zn1A 125.3(11) . 3_545 ?
C166 N161 Zn1A 116.3(12) . 3_545 ?
C162 N161 Zn1B 117.7(13) . 3_545 ?
C166 N161 Zn1B 123.1(14) . 3_545 ?
N161 C162 C163 121.3(15) . . ?
N161 C162 H162 119.3 . . ?
C163 C162 H162 119.3 . . ?
C164 C163 C162 120.7(16) . . ?
C164 C163 H163 119.6 . . ?
C162 C163 H163 119.6 . . ?
C163 C164 C165 117.0(16) . . ?
C163 C164 C175 122.9(16) . . ?
C165 C164 C175 120.0(15) . . ?
C166 C165 C164 121.2(16) . . ?
C166 C165 H165 119.4 . . ?
C164 C165 H165 119.4 . . ?
N161 C166 C165 120.5(17) . . ?
N161 C166 H166 119.7 . . ?
C165 C166 H166 119.7 . . ?
N176 C171 N172 123.9(13) . . ?
N176 C171 C144 120.1(12) . . ?
N172 C171 C144 115.9(13) . . ?
C173 N172 C171 115.8(12) . . ?
N172 C173 N174 122.3(13) . . ?
N172 C173 C154 118.3(13) . . ?
N174 C173 C154 119.3(14) . . ?
C175 N174 C173 116.4(13) . . ?
N174 C175 N176 126.0(14) . . ?
N174 C175 C164 114.6(15) . . ?
N176 C175 C164 119.0(14) . . ?
C171 N176 C175 115.4(12) . . ?
C202 N201 C206 120.7(18) . . ?
C202 N201 Zn3B 111.6(16) . . ?
C206 N201 Zn3B 126.8(15) . . ?
C202 N201 Zn3A 120.8(15) . . ?
C206 N201 Zn3A 118.5(13) . . ?
N201 C202 C203 124(2) . . ?
N201 C202 H202 117.8 . . ?
C203 C202 H202 117.8 . . ?
C204 C203 C202 117(2) . . ?
C204 C203 H203 121.3 . . ?
C202 C203 H203 121.3 . . ?
C203 C204 C205 117.0(16) . . ?
C203 C204 C231 122.3(17) . . ?
C205 C204 C231 120.7(14) . . ?
C204 C205 C206 120.0(17) . . ?
C204 C205 H205 120.0 . . ?
C206 C205 H205 120.0 . . ?
N201 C206 C205 120.0(18) . . ?
N201 C206 H206 120.0 . . ?
C205 C206 H206 120.0 . . ?
C212 N211 C216 120(2) . . ?
C212 N211 Zn4A 116.1(17) . . ?
C216 N211 Zn4A 123.0(15) . . ?
C212 N211 Zn4B 126.1(18) . . ?
C216 N211 Zn4B 113.5(16) . . ?
N211 C212 C213 123(3) . . ?
N211 C212 H212 118.6 . . ?
C213 C212 H212 118.6 . . ?
C214 C213 C212 117(2) . . ?
C214 C213 H213 121.6 . . ?
C212 C213 H213 121.6 . . ?
C213 C214 C215 117(2) . . ?
C213 C214 C233 120.5(19) . . ?
C215 C214 C233 122.1(16) . . ?
C214 C215 C216 118(2) . . ?
C214 C215 H215 121.0 . . ?
C216 C215 H215 121.0 . . ?
N211 C216 C215 124(2) . . ?
N211 C216 H216 117.9 . . ?
C215 C216 H216 117.9 . . ?
C226 N221 C222 118.7(14) . . ?
C226 N221 Zn6B 120.4(13) . 3 ?
C222 N221 Zn6B 120.9(12) . 3 ?
C226 N221 Zn6A 115.5(12) . 3 ?
C222 N221 Zn6A 125.5(12) . 3 ?
N221 C222 C223 120.0(16) . . ?
N221 C222 H222 120.0 . . ?
C223 C222 H222 120.0 . . ?
C222 C223 C224 120.5(14) . . ?
C222 C223 H223 119.8 . . ?
C224 C223 H223 119.8 . . ?
C225 C224 C223 120.0(15) . . ?
C225 C224 C235 117.7(15) . . ?
C223 C224 C235 122.2(13) . . ?
C224 C225 C226 115.0(18) . . ?
C224 C225 H225 122.5 . . ?
C226 C225 H225 122.5 . . ?
N221 C226 C225 125.6(18) . . ?
N221 C226 H226 117.2 . . ?
C225 C226 H226 117.2 . . ?
N236 C231 N232 126.3(15) . . ?
N236 C231 C204 119.2(15) . . ?
N232 C231 C204 114.5(14) . . ?
C233 N232 C231 113.5(14) . . ?
N232 C233 N234 124.3(16) . . ?
N232 C233 C214 118.0(15) . . ?
N234 C233 C214 117.6(14) . . ?
C235 N234 C233 114.5(13) . . ?
N234 C235 N236 128.5(13) . . ?
N234 C235 C224 115.3(13) . . ?
N236 C235 C224 116.3(14) . . ?
C231 N236 C235 112.6(14) . . ?
C242 N241 C246 119.1(14) . . ?
C242 N241 Zn4A 123.9(11) . . ?
C246 N241 Zn4A 116.9(12) . . ?
C242 N241 Zn4B 113.3(14) . . ?
C246 N241 Zn4B 127.6(15) . . ?
N241 C242 C243 123.9(14) . . ?
N241 C242 H242 118.1 . . ?
C243 C242 H242 118.1 . . ?
C244 C243 C242 116.5(14) . . ?
C244 C243 H243 121.7 . . ?
C242 C243 H243 121.7 . . ?
C245 C244 C243 119.0(14) . . ?
C245 C244 C271 120.1(13) . . ?
C243 C244 C271 120.8(13) . . ?
C244 C245 C246 119.1(18) . . ?
C244 C245 H245 120.4 . . ?
C246 C245 H245 120.4 . . ?
N241 C246 C245 122(2) . . ?
N241 C246 H246 118.9 . . ?
C245 C246 H246 118.9 . . ?
C252 N251 C256 118.2(13) . . ?
C252 N251 Zn5 119.2(10) . . ?
C256 N251 Zn5 122.4(9) . . ?
N251 C252 C253 125.3(15) . . ?
N251 C252 H252 117.4 . . ?
C253 C252 H252 117.4 . . ?
C254 C253 C252 117.8(15) . . ?
C254 C253 H253 121.1 . . ?
C252 C253 H253 121.1 . . ?
C253 C254 C255 117.4(13) . . ?
C253 C254 C273 120.0(13) . . ?
C255 C254 C273 122.6(12) . . ?
C256 C255 C254 121.0(12) . . ?
C256 C255 H255 119.5 . . ?
C254 C255 H255 119.5 . . ?
N251 C256 C255 120.2(13) . . ?
N251 C256 H256 119.9 . . ?
C255 C256 H256 119.9 . . ?
C266 N261 C262 116.6(14) . . ?
C266 N261 Zn6B 115.5(11) . . ?
C262 N261 Zn6B 127.9(12) . . ?
C266 N261 Zn6A 125.6(11) . . ?
C262 N261 Zn6A 117.7(12) . . ?
N261 C262 C263 123.6(16) . . ?
N261 C262 H262 118.2 . . ?
C263 C262 H262 118.2 . . ?
C262 C263 C264 120.7(14) . . ?
C262 C263 H263 119.7 . . ?
C264 C263 H263 119.7 . . ?
C263 C264 C265 117.3(14) . . ?
C263 C264 C275 122.0(12) . . ?
C265 C264 C275 120.7(13) . . ?
C264 C265 C266 116.8(16) . . ?
C264 C265 H265 121.6 . . ?
C266 C265 H265 121.6 . . ?
N261 C266 C265 124.8(15) . . ?
N261 C266 H266 117.6 . . ?
C265 C266 H266 117.6 . . ?
N276 C271 N272 125.8(12) . . ?
N276 C271 C244 119.4(12) . . ?
N272 C271 C244 114.8(12) . . ?
C273 N272 C271 112.7(11) . . ?
N274 C273 N272 128.1(13) . . ?
N274 C273 C254 118.1(12) . . ?
N272 C273 C254 113.8(11) . . ?
C273 N274 C275 112.5(12) . . ?
N274 C275 N276 126.9(12) . . ?
N274 C275 C264 115.2(12) . . ?
N276 C275 C264 117.8(12) . . ?
C271 N276 C275 113.6(11) . . ?
N305 C301 N302 117(3) . . ?
N305 C301 C310 125(3) . . ?
N302 C301 C310 117(2) . . ?
C301 N302 C319 128(2) . . ?
C301 N302 C303 102(2) . . ?
C319 N302 C303 128(3) . . ?
C301 N305 C304 103(3) . . ?
C309 C303 C304 123(4) . . ?
C309 C303 N302 130(3) . . ?
C304 C303 N302 106(3) . . ?
C306 C304 C303 122(4) . . ?
C306 C304 N305 126(4) . . ?
C303 C304 N305 111(3) . . ?
C304 C306 C307 117(4) . . ?
C304 C306 H306 121.7 . . ?
C307 C306 H306 121.7 . . ?
C308 C307 C306 121(4) . . ?
C308 C307 H307 119.3 . . ?
C306 C307 H307 119.3 . . ?
C307 C308 C309 111(5) . . ?
C307 C308 H308 124.6 . . ?
C309 C308 H308 124.6 . . ?
C303 C309 C308 123(4) . . ?
C303 C309 H309 118.7 . . ?
C308 C309 H309 118.7 . . ?
N314 C310 N311 115(3) . . ?
N314 C310 C301 123(3) . . ?
N311 C310 C301 121(3) . . ?
C312 N311 C310 100(3) . . ?
C324 N314 C310 127(3) . . ?
C324 N314 C313 128(3) . . ?
C310 N314 C313 103(3) . . ?
N311 C312 C313 113(3) . . ?
N311 C312 C315 127(3) . . ?
C313 C312 C315 120.0 . . ?
C312 C313 C318 120.0 . . ?
C312 C313 N314 108(3) . . ?
C318 C313 N314 131(3) . . ?
C317 C318 C313 120.0 . . ?
C317 C318 H318 120.0 . . ?
C313 C318 H318 120.0 . . ?
C318 C317 C316 120.0 . . ?
C318 C317 H317 120.0 . . ?
C316 C317 H317 120.0 . . ?
C315 C316 C317 120.0 . . ?
C315 C316 H316 120.0 . . ?
C317 C316 H316 120.0 . . ?
C316 C315 C312 120.0 . . ?
C316 C315 H315 120.0 . . ?
C312 C315 H315 120.0 . . ?
N302 C319 C320 106(2) . . ?
N302 C319 H31A 110.5 . . ?
C320 C319 H31A 110.5 . . ?
N302 C319 H31B 110.5 . . ?
C320 C319 H31B 110.5 . . ?
H31A C319 H31B 108.6 . . ?
C321 C320 C319 115(3) . . ?
C321 C320 H32A 108.5 . . ?
C319 C320 H32A 108.5 . . ?
C321 C320 H32B 108.5 . . ?
C319 C320 H32B 108.5 . . ?
H32A C320 H32B 107.5 . . ?
C322 C321 C320 135(4) . . ?
C322 C321 H321 112.5 . . ?
C320 C321 H321 112.5 . . ?
C321 C322 C323 134(5) . . ?
C321 C322 H322 112.9 . . ?
C323 C322 H322 112.9 . . ?
C322 C323 C324 116(4) . . ?
C322 C323 H32C 108.3 . . ?
C324 C323 H32C 108.3 . . ?
C322 C323 H32D 108.3 . . ?
C324 C323 H32D 108.3 . . ?
H32C C323 H32D 107.4 . . ?
N314 C324 C323 109(4) . . ?
N314 C324 H32E 109.8 . . ?
C323 C324 H32E 109.8 . . ?
N314 C324 H32F 109.8 . . ?
C323 C324 H32F 109.8 . . ?
H32E C324 H32F 108.3 . . ?
C71A C70A C75A 107(3) . . ?
C71A C70A H70A 110.3 . . ?
C75A C70A H70A 110.3 . . ?
C71A C70A H70B 110.3 . . ?
C75A C70A H70B 110.3 . . ?
H70A C70A H70B 108.5 . . ?
C70A C71A C72A 111(4) . . ?
C70A C71A H71A 109.5 . . ?
C72A C71A H71A 109.5 . . ?
C70A C71A H71B 109.5 . . ?
C72A C71A H71B 109.5 . . ?
H71A C71A H71B 108.1 . . ?
C71A C72A C73A 113(4) . . ?
C71A C72A H72A 108.9 . . ?
C73A C72A H72A 108.9 . . ?
C71A C72A H72B 108.9 . . ?
C73A C72A H72B 108.9 . . ?
H72A C72A H72B 107.8 . . ?
C74A C73A C72A 107(3) . . ?
C74A C73A H73A 110.4 . . ?
C72A C73A H73A 110.4 . . ?
C74A C73A H73B 110.4 . . ?
C72A C73A H73B 110.4 . . ?
H73A C73A H73B 108.6 . . ?
C73A C74A C75A 111(4) . . ?
C73A C74A H74A 109.5 . . ?
C75A C74A H74A 109.5 . . ?
C73A C74A H74B 109.5 . . ?
C75A C74A H74B 109.5 . . ?
H74A C74A H74B 108.0 . . ?
C70A C75A C74A 112(4) . . ?
C70A C75A H75A 109.3 . . ?
C74A C75A H75A 109.3 . . ?
C70A C75A H75B 109.3 . . ?
C74A C75A H75B 109.3 . . ?
H75A C75A H75B 107.9 . . ?
C75B C70B C71B 116(4) . . ?
C75B C70B H70C 108.2 . . ?
C71B C70B H70C 108.2 . . ?
C75B C70B H70D 108.2 . . ?
C71B C70B H70D 108.2 . . ?
H70C C70B H70D 107.3 . . ?
C72B C71B C70B 104(4) . . ?
C72B C71B H71C 110.9 . . ?
C70B C71B H71C 110.9 . . ?
C72B C71B H71D 110.9 . . ?
C70B C71B H71D 110.9 . . ?
H71C C71B H71D 108.9 . . ?
C73B C72B C71B 110(4) . . ?
C73B C72B H72C 109.6 . . ?
C71B C72B H72C 109.6 . . ?
C73B C72B H72D 109.6 . . ?
C71B C72B H72D 109.6 . . ?
H72C C72B H72D 108.1 . . ?
C74B C73B C72B 112(4) . . ?
C74B C73B H73C 109.3 . . ?
C72B C73B H73C 109.3 . . ?
C74B C73B H73D 109.3 . . ?
C72B C73B H73D 109.3 . . ?
H73C C73B H73D 108.0 . . ?
C73B C74B C75B 106(4) . . ?
C73B C74B H74C 110.5 . . ?
C75B C74B H74C 110.5 . . ?
C73B C74B H74D 110.5 . . ?
C75B C74B H74D 110.5 . . ?
H74C C74B H74D 108.7 . . ?
C70B C75B C74B 114(4) . . ?
C70B C75B H75C 108.8 . . ?
C74B C75B H75C 108.8 . . ?
C70B C75B H75D 108.8 . . ?
C74B C75B H75D 108.8 . . ?
H75C C75B H75D 107.7 . . ?
C71C C70C C75C 109(3) . . ?
C71C C70C H70E 109.9 . . ?
C75C C70C H70E 109.9 . . ?
C71C C70C H70F 109.9 . . ?
C75C C70C H70F 109.9 . . ?
H70E C70C H70F 108.3 . . ?
C70C C71C C72C 112(3) . . ?
C70C C71C H71E 109.3 . . ?
C72C C71C H71E 109.3 . . ?
C70C C71C H71F 109.3 . . ?
C72C C71C H71F 109.3 . . ?
H71E C71C H71F 108.0 . . ?
C71C C72C C73C 114(4) . . ?
C71C C72C H72E 108.8 . . ?
C73C C72C H72E 108.8 . . ?
C71C C72C H72F 108.8 . . ?
C73C C72C H72F 108.8 . . ?
H72E C72C H72F 107.7 . . ?
C74C C73C C72C 110(3) . . ?
C74C C73C H73E 109.8 . . ?
C72C C73C H73E 109.8 . . ?
C74C C73C H73F 109.8 . . ?
C72C C73C H73F 109.8 . . ?
H73E C73C H73F 108.2 . . ?
C75C C74C C73C 109(3) . . ?
C75C C74C H74E 109.8 . . ?
C73C C74C H74E 109.8 . . ?
C75C C74C H74F 109.8 . . ?
C73C C74C H74F 109.8 . . ?
H74E C74C H74F 108.3 . . ?
C74C C75C C70C 112(4) . . ?
C74C C75C H75E 109.3 . . ?
C70C C75C H75E 109.3 . . ?
C74C C75C H75F 109.3 . . ?
C70C C75C H75F 109.3 . . ?
H75E C75C H75F 108.0 . . ?
C71D C70D C75D 109(4) . . ?
C71D C70D H70G 109.9 . . ?
C75D C70D H70G 109.9 . . ?
C71D C70D H70H 109.9 . . ?
C75D C70D H70H 109.9 . . ?
H70G C70D H70H 108.3 . . ?
C72D C71D C70D 110(3) . . ?
C72D C71D H71G 109.8 . . ?
C70D C71D H71G 109.8 . . ?
C72D C71D H71H 109.8 . . ?
C70D C71D H71H 109.8 . . ?
H71G C71D H71H 108.2 . . ?
C71D C72D C73D 109(3) . . ?
C71D C72D H72G 109.8 . . ?
C73D C72D H72G 109.8 . . ?
C71D C72D H72H 109.8 . . ?
C73D C72D H72H 109.8 . . ?
H72G C72D H72H 108.3 . . ?
C74D C73D C72D 110(4) . . ?
C74D C73D H73G 109.8 . . ?
C72D C73D H73G 109.8 . . ?
C74D C73D H73H 109.8 . . ?
C72D C73D H73H 109.8 . . ?
H73G C73D H73H 108.2 . . ?
C73D C74D C75D 108(3) . . ?
C73D C74D H74G 110.1 . . ?
C75D C74D H74G 110.1 . . ?
C73D C74D H74H 110.1 . . ?
C75D C74D H74H 110.1 . . ?
H74G C74D H74H 108.4 . . ?
C70D C75D C74D 111(4) . . ?
C70D C75D H75G 109.5 . . ?
C74D C75D H75G 109.5 . . ?
C70D C75D H75H 109.5 . . ?
C74D C75D H75H 109.5 . . ?
H75G C75D H75H 108.0 . . ?
C75F C70F C71F 118(4) . . ?
C75F C70F H70K 107.8 . . ?
C71F C70F H70K 107.8 . . ?
C75F C70F H70L 107.8 . . ?
C71F C70F H70L 107.8 . . ?
H70K C70F H70L 107.1 . . ?
C72F C71F C70F 112(3) . . ?
C72F C71F H71K 109.3 . . ?
C70F C71F H71K 109.3 . . ?
C72F C71F H71L 109.3 . . ?
C70F C71F H71L 109.3 . . ?
H71K C71F H71L 107.9 . . ?
C71F C72F C73F 112(3) . . ?
C71F C72F H72K 109.1 . . ?
C73F C72F H72K 109.1 . . ?
C71F C72F H72L 109.1 . . ?
C73F C72F H72L 109.1 . . ?
H72K C72F H72L 107.8 . . ?
C74F C73F C72F 112(4) . . ?
C74F C73F H73K 109.2 . . ?
C72F C73F H73K 109.2 . . ?
C74F C73F H73L 109.2 . . ?
C72F C73F H73L 109.2 . . ?
H73K C73F H73L 107.9 . . ?
C73F C74F C75F 110(4) . . ?
C73F C74F H74K 109.7 . . ?
C75F C74F H74K 109.7 . . ?
C73F C74F H74L 109.7 . . ?
C75F C74F H74L 109.7 . . ?
H74K C74F H74L 108.2 . . ?
C70F C75F C74F 113(3) . . ?
C70F C75F H75K 109.1 . . ?
C74F C75F H75K 109.1 . . ?
C70F C75F H75L 109.1 . . ?
C74F C75F H75L 109.1 . . ?
H75K C75F H75L 107.8 . . ?
C71G C70G C75G 104(3) . . ?
C71G C70G H70M 111.0 . . ?
C75G C70G H70M 111.0 . . ?
C71G C70G H70N 111.0 . . ?
C75G C70G H70N 111.0 . . ?
H70M C70G H70N 109.0 . . ?
C70G C71G C72G 103(3) . . ?
C70G C71G H71M 111.1 . . ?
C72G C71G H71M 111.1 . . ?
C70G C71G H71N 111.1 . . ?
C72G C71G H71N 111.1 . . ?
H71M C71G H71N 109.1 . . ?
C73G C72G C71G 108(3) . . ?
C73G C72G H72M 110.2 . . ?
C71G C72G H72M 110.2 . . ?
C73G C72G H72N 110.2 . . ?
C71G C72G H72N 110.2 . . ?
H72M C72G H72N 108.5 . . ?
C72G C73G C74G 107(4) . . ?
C72G C73G H73M 110.3 . . ?
C74G C73G H73M 110.3 . . ?
C72G C73G H73N 110.3 . . ?
C74G C73G H73N 110.3 . . ?
H73M C73G H73N 108.6 . . ?
C73G C74G C75G 104(4) . . ?
C73G C74G H74M 110.9 . . ?
C75G C74G H74M 110.9 . . ?
C73G C74G H74N 110.9 . . ?
C75G C74G H74N 110.9 . . ?
H74M C74G H74N 108.9 . . ?
C70G C75G C74G 108(3) . . ?
C70G C75G H75M 110.0 . . ?
C74G C75G H75M 110.0 . . ?
C70G C75G H75N 110.0 . . ?
C74G C75G H75N 110.0 . . ?
H75M C75G H75N 108.4 . . ?
C75H C70H C71H 108(3) . . ?
C75H C70H H70O 110.1 . . ?
C71H C70H H70O 110.1 . . ?
C75H C70H H70P 110.1 . . ?
C71H C70H H70P 110.1 . . ?
H70O C70H H70P 108.4 . . ?
C72H C71H C70H 107(3) . . ?
C72H C71H H71O 110.3 . . ?
C70H C71H H71O 110.3 . . ?
C72H C71H H71P 110.3 . . ?
C70H C71H H71P 110.3 . . ?
H71O C71H H71P 108.6 . . ?
C71H C72H C73H 109(4) . . ?
C71H C72H H72O 109.9 . . ?
C73H C72H H72O 109.9 . . ?
C71H C72H H72P 109.9 . . ?
C73H C72H H72P 109.9 . . ?
H72O C72H H72P 108.3 . . ?
C74H C73H C72H 109(3) . . ?
C74H C73H H73O 109.9 . . ?
C72H C73H H73O 109.9 . . ?
C74H C73H H73P 109.9 . . ?
C72H C73H H73P 109.9 . . ?
H73O C73H H73P 108.3 . . ?
C73H C74H C75H 109(4) . . ?
C73H C74H H74O 109.9 . . ?
C75H C74H H74O 109.9 . . ?
C73H C74H H74P 109.9 . . ?
C75H C74H H74P 109.9 . . ?
H74O C74H H74P 108.3 . . ?
C74H C75H C70H 112(4) . . ?
C74H C75H H75O 109.2 . . ?
C70H C75H H75O 109.2 . . ?
C74H C75H H75P 109.2 . . ?
C70H C75H H75P 109.2 . . ?
H75O C75H H75P 107.9 . . ?
C75I C70I C71I 107(4) . . ?
C75I C70I H70Q 110.2 . . ?
C71I C70I H70Q 110.2 . . ?
C75I C70I H70R 110.2 . . ?
C71I C70I H70R 110.2 . . ?
H70Q C70I H70R 108.5 . . ?
C72I C71I C70I 113(4) . . ?
C72I C71I H71Q 109.1 . . ?
C70I C71I H71Q 109.1 . . ?
C72I C71I H71R 109.1 . . ?
C70I C71I H71R 109.1 . . ?
H71Q C71I H71R 107.8 . . ?
C71I C72I C73I 106(3) . . ?
C71I C72I H72Q 110.5 . . ?
C73I C72I H72Q 110.5 . . ?
C71I C72I H72R 110.5 . . ?
C73I C72I H72R 110.5 . . ?
H72Q C72I H72R 108.7 . . ?
C72I C73I C74I 109(3) . . ?
C72I C73I H73Q 110.0 . . ?
C74I C73I H73Q 110.0 . . ?
C72I C73I H73R 110.0 . . ?
C74I C73I H73R 110.0 . . ?
H73Q C73I H73R 108.3 . . ?
C75I C74I C73I 113(4) . . ?
C75I C74I H74Q 109.0 . . ?
C73I C74I H74Q 109.0 . . ?
C75I C74I H74R 109.0 . . ?
C73I C74I H74R 109.0 . . ?
H74Q C74I H74R 107.8 . . ?
C74I C75I C70I 108(3) . . ?
C74I C75I H75Q 110.2 . . ?
C70I C75I H75Q 110.2 . . ?
C74I C75I H75R 110.2 . . ?
C70I C75I H75R 110.2 . . ?
H75Q C75I H75R 108.5 . . ?
C71J C70J C75J 109(4) . . ?
C71J C70J H70S 109.8 . . ?
C75J C70J H70S 109.8 . . ?
C71J C70J H70T 109.8 . . ?
C75J C70J H70T 109.8 . . ?
H70S C70J H70T 108.2 . . ?
C70J C71J C72J 108(4) . . ?
C70J C71J H71S 110.2 . . ?
C72J C71J H71S 110.2 . . ?
C70J C71J H71T 110.2 . . ?
C72J C71J H71T 110.2 . . ?
H71S C71J H71T 108.5 . . ?
C73J C72J C71J 108(3) . . ?
C73J C72J H72S 110.0 . . ?
C71J C72J H72S 110.0 . . ?
C73J C72J H72T 110.0 . . ?
C71J C72J H72T 110.0 . . ?
H72S C72J H72T 108.4 . . ?
C72J C73J C74J 110(4) . . ?
C72J C73J H73S 109.6 . . ?
C74J C73J H73S 109.6 . . ?
C72J C73J H73T 109.6 . . ?
C74J C73J H73T 109.6 . . ?
H73S C73J H73T 108.1 . . ?
C75J C74J C73J 109(4) . . ?
C75J C74J H74S 109.9 . . ?
C73J C74J H74S 109.9 . . ?
C75J C74J H74T 109.9 . . ?
C73J C74J H74T 109.9 . . ?
H74S C74J H74T 108.3 . . ?
C70J C75J C74J 108(3) . . ?
C70J C75J H75S 110.1 . . ?
C74J C75J H75S 110.1 . . ?
C70J C75J H75T 110.1 . . ?
C74J C75J H75T 110.1 . . ?
H75S C75J H75T 108.4 . . ?
C75K C70K C71K 115(3) . . ?
C75K C70K H70U 108.6 . . ?
C71K C70K H70U 108.6 . . ?
C75K C70K H70V 108.6 . . ?
C71K C70K H70V 108.6 . . ?
H70U C70K H70V 107.6 . . ?
C70K C71K C72K 109(2) . . ?
C70K C71K H71U 109.8 . . ?
C72K C71K H71U 109.8 . . ?
C70K C71K H71V 109.8 . . ?
C72K C71K H71V 109.8 . . ?
H71U C71K H71V 108.2 . . ?
C71K C72K C73K 106(3) . . ?
C71K C72K H72U 110.5 . . ?
C73K C72K H72U 110.5 . . ?
C71K C72K H72V 110.5 . . ?
C73K C72K H72V 110.5 . . ?
H72U C72K H72V 108.7 . . ?
C74K C73K C72K 112(3) . . ?
C74K C73K H73U 109.2 . . ?
C72K C73K H73U 109.2 . . ?
C74K C73K H73V 109.2 . . ?
C72K C73K H73V 109.2 . . ?
H73U C73K H73V 107.9 . . ?
C73K C74K C75K 111(3) . . ?
C73K C74K H74U 109.4 . . ?
C75K C74K H74U 109.4 . . ?
C73K C74K H74V 109.4 . . ?
C75K C74K H74V 109.4 . . ?
H74U C74K H74V 108.0 . . ?
C70K C75K C74K 111(3) . . ?
C70K C75K H75U 109.5 . . ?
C74K C75K H75U 109.5 . . ?
C70K C75K H75V 109.5 . . ?
C74K C75K H75V 109.5 . . ?
H75U C75K H75V 108.1 . . ?
C75L C70L C71L 108(4) . . ?
C75L C70L H70W 110.1 . . ?
C71L C70L H70W 110.1 . . ?
C75L C70L H70X 110.1 . . ?
C71L C70L H70X 110.1 . . ?
H70W C70L H70X 108.5 . . ?
C70L C71L C72L 110(3) . . ?
C70L C71L H71W 109.7 . . ?
C72L C71L H71W 109.7 . . ?
C70L C71L H71X 109.7 . . ?
C72L C71L H71X 109.7 . . ?
H71W C71L H71X 108.2 . . ?
C73L C72L C71L 111(4) . . ?
C73L C72L H72W 109.4 . . ?
C71L C72L H72W 109.4 . . ?
C73L C72L H72X 109.4 . . ?
C71L C72L H72X 109.4 . . ?
H72W C72L H72X 108.0 . . ?
C74L C73L C72L 112(4) . . ?
C74L C73L H73W 109.1 . . ?
C72L C73L H73W 109.1 . . ?
C74L C73L H73X 109.1 . . ?
C72L C73L H73X 109.1 . . ?
H73W C73L H73X 107.9 . . ?
C73L C74L C75L 108(3) . . ?
C73L C74L H74W 110.1 . . ?
C75L C74L H74W 110.1 . . ?
C73L C74L H74X 110.1 . . ?
C75L C74L H74X 110.1 . . ?
H74W C74L H74X 108.4 . . ?
C70L C75L C74L 112(4) . . ?
C70L C75L H75W 109.2 . . ?
C74L C75L H75W 109.2 . . ?
C70L C75L H75X 109.2 . . ?
C74L C75L H75X 109.2 . . ?
H75W C75L H75X 107.9 . . ?
C51A C50A C51A 118(3) 2_756 . ?
C51A C50A H50A 107.8 2_756 . ?
C51A C50A H50A 107.8 . . ?
C51A C50A H50B 107.8 2_756 . ?
C51A C50A H50B 107.8 . . ?
H50A C50A H50B 107.1 . . ?
C50A C51A C52A 113(2) . . ?
C50A C51A H51A 109.1 . . ?
C52A C51A H51A 109.1 . . ?
C50A C51A H51B 109.1 . . ?
C52A C51A H51B 109.1 . . ?
H51A C51A H51B 107.8 . . ?
C53A C52A C51A 112(2) . . ?
C53A C52A H52A 109.3 . . ?
C51A C52A H52A 109.3 . . ?
C53A C52A H52B 109.3 . . ?
C51A C52A H52B 109.3 . . ?
H52A C52A H52B 107.9 . . ?
C52A C53A C52A 120(4) 2_756 . ?
C52A C53A H53A 107.4 2_756 . ?
C52A C53A H53A 107.4 . . ?
C52A C53A H53B 107.4 2_756 . ?
C52A C53A H53B 107.4 . . ?
H53A C53A H53B 107.0 . . ?
C51B C50B C55B 106(4) . . ?
C51B C50B H50C 110.6 . . ?
C55B C50B H50C 110.6 . . ?
C51B C50B H50D 110.6 . . ?
C55B C50B H50D 110.6 . . ?
H50C C50B H50D 108.7 . . ?
C52B C51B C50B 115(4) . . ?
C52B C51B H51C 108.4 . . ?
C50B C51B H51C 108.4 . . ?
C52B C51B H51D 108.4 . . ?
C50B C51B H51D 108.4 . . ?
H51C C51B H51D 107.5 . . ?
C51B C52B C53B 115(4) . . ?
C51B C52B H52C 108.6 . . ?
C53B C52B H52C 108.6 . . ?
C51B C52B H52D 108.6 . . ?
C53B C52B H52D 108.6 . . ?
H52C C52B H52D 107.6 . . ?
C52B C53B C54B 106(4) . . ?
C52B C53B H53C 110.5 . . ?
C54B C53B H53C 110.5 . . ?
C52B C53B H53D 110.5 . . ?
C54B C53B H53D 110.5 . . ?
H53C C53B H53D 108.7 . . ?
C53B C54B C55B 110(4) . . ?
C53B C54B H54A 109.7 . . ?
C55B C54B H54A 109.7 . . ?
C53B C54B H54B 109.7 . . ?
C55B C54B H54B 109.7 . . ?
H54A C54B H54B 108.2 . . ?
C50B C55B C54B 104(4) . . ?
C50B C55B H55A 110.9 . . ?
C54B C55B H55A 110.9 . . ?
C50B C55B H55B 110.9 . . ?
C54B C55B H55B 110.9 . . ?
H55A C55B H55B 108.9 . . ?
C41A C40A C45A 117(3) . . ?
C41A C40A H40A 108.1 . . ?
C45A C40A H40A 108.1 . . ?
C41A C40A H40B 108.1 . . ?
C45A C40A H40B 108.1 . . ?
H40A C40A H40B 107.3 . . ?
C40A C41A C42A 108(3) . . ?
C40A C41A H41A 110.1 . . ?
C42A C41A H41A 110.1 . . ?
C40A C41A H41B 110.1 . . ?
C42A C41A H41B 110.1 . . ?
H41A C41A H41B 108.4 . . ?
C43A C42A C41A 104(3) . . ?
C43A C42A H42A 111.0 . . ?
C41A C42A H42A 111.0 . . ?
C43A C42A H42B 111.0 . . ?
C41A C42A H42B 111.0 . . ?
H42A C42A H42B 109.0 . . ?
C44A C43A C42A 108(4) . . ?
C44A C43A H43A 110.1 . . ?
C42A C43A H43A 110.1 . . ?
C44A C43A H43B 110.1 . . ?
C42A C43A H43B 110.1 . . ?
H43A C43A H43B 108.4 . . ?
C45A C44A C43A 109(3) . . ?
C45A C44A H44A 109.9 . . ?
C43A C44A H44A 109.9 . . ?
C45A C44A H44B 109.9 . . ?
C43A C44A H44B 109.9 . . ?
H44A C44A H44B 108.3 . . ?
C44A C45A C40A 108(3) . . ?
C44A C45A H45A 110.1 . . ?
C40A C45A H45A 110.1 . . ?
C44A C45A H45B 110.1 . . ?
C40A C45A H45B 110.1 . . ?
H45A C45A H45B 108.4 . . ?
C45B C40B C41B 109(3) . . ?
C45B C40B H40C 109.8 . . ?
C41B C40B H40C 109.8 . . ?
C45B C40B H40D 109.8 . . ?
C41B C40B H40D 109.8 . . ?
H40C C40B H40D 108.2 . . ?
C40B C41B C42B 105(3) . . ?
C40B C41B H41C 110.7 . . ?
C42B C41B H41C 110.7 . . ?
C40B C41B H41D 110.7 . . ?
C42B C41B H41D 110.7 . . ?
H41C C41B H41D 108.8 . . ?
C43B C42B C41B 108(3) . . ?
C43B C42B H42C 110.0 . . ?
C41B C42B H42C 110.0 . . ?
C43B C42B H42D 110.0 . . ?
C41B C42B H42D 110.0 . . ?
H42C C42B H42D 108.4 . . ?
C42B C43B C44B 113(3) . . ?
C42B C43B H43C 109.0 . . ?
C44B C43B H43C 109.0 . . ?
C42B C43B H43D 109.0 . . ?
C44B C43B H43D 109.0 . . ?
H43C C43B H43D 107.8 . . ?
C45B C44B C43B 103(3) . . ?
C45B C44B H44C 111.2 . . ?
C43B C44B H44C 111.2 . . ?
C45B C44B H44D 111.2 . . ?
C43B C44B H44D 111.2 . . ?
H44C C44B H44D 109.2 . . ?
C40B C45B C44B 110(3) . . ?
C40B C45B H45C 109.6 . . ?
C44B C45B H45C 109.6 . . ?
C40B C45B H45D 109.6 . . ?
C44B C45B H45D 109.6 . . ?
H45C C45B H45D 108.1 . . ?
C65A C60A C61A 105(3) . . ?
C65A C60A H60A 110.8 . . ?
C61A C60A H60A 110.8 . . ?
C65A C60A H60B 110.8 . . ?
C61A C60A H60B 110.8 . . ?
H60A C60A H60B 108.8 . . ?
C62A C61A C60A 106(4) . . ?
C62A C61A H61A 110.5 . . ?
C60A C61A H61A 110.5 . . ?
C62A C61A H61B 110.5 . . ?
C60A C61A H61B 110.5 . . ?
H61A C61A H61B 108.7 . . ?
C63A C62A C61A 107(3) . . ?
C63A C62A H62A 110.4 . . ?
C61A C62A H62A 110.4 . . ?
C63A C62A H62B 110.4 . . ?
C61A C62A H62B 110.4 . . ?
H62A C62A H62B 108.6 . . ?
C62A C63A C64A 107(4) . . ?
C62A C63A H63A 110.4 . . ?
C64A C63A H63A 110.4 . . ?
C62A C63A H63B 110.4 . . ?
C64A C63A H63B 110.4 . . ?
H63A C63A H63B 108.6 . . ?
C65A C64A C63A 107(4) . . ?
C65A C64A H64A 110.3 . . ?
C63A C64A H64A 110.3 . . ?
C65A C64A H64B 110.3 . . ?
C63A C64A H64B 110.3 . . ?
H64A C64A H64B 108.5 . . ?
C64A C65A C60A 108(3) . . ?
C64A C65A H65A 110.2 . . ?
C60A C65A H65A 110.2 . . ?
C64A C65A H65B 110.2 . . ?
C60A C65A H65B 110.2 . . ?
H65A C65A H65B 108.5 . . ?
C65B C60B C61B 106(3) . . ?
C65B C60B H60C 110.6 . . ?
C61B C60B H60C 110.6 . . ?
C65B C60B H60D 110.6 . . ?
C61B C60B H60D 110.6 . . ?
H60C C60B H60D 108.8 . . ?
C60B C61B C62B 108(4) . . ?
C60B C61B H61C 110.1 . . ?
C62B C61B H61C 110.1 . . ?
C60B C61B H61D 110.1 . . ?
C62B C61B H61D 110.1 . . ?
H61C C61B H61D 108.4 . . ?
C61B C62B C63B 104(3) . . ?
C61B C62B H62C 111.0 . . ?
C63B C62B H62C 111.0 . . ?
C61B C62B H62D 111.0 . . ?
C63B C62B H62D 111.0 . . ?
H62C C62B H62D 109.0 . . ?
C64B C63B C62B 105(3) . . ?
C64B C63B H63C 110.8 . . ?
C62B C63B H63C 110.8 . . ?
C64B C63B H63D 110.8 . . ?
C62B C63B H63D 110.8 . . ?
H63C C63B H63D 108.9 . . ?
C65B C64B C63B 107(4) . . ?
C65B C64B H64C 110.2 . . ?
C63B C64B H64C 110.2 . . ?
C65B C64B H64D 110.2 . . ?
C63B C64B H64D 110.2 . . ?
H64C C64B H64D 108.5 . . ?
C60B C65B C64B 104(3) . . ?
C60B C65B H65C 110.9 . . ?
C64B C65B H65C 110.9 . . ?
C60B C65B H65D 110.9 . . ?
C64B C65B H65D 110.9 . . ?
H65C C65B H65D 108.9 . . ?

loop_
_geom_torsion_atom_site_label_1
_geom_torsion_atom_site_label_2
_geom_torsion_atom_site_label_3
_geom_torsion_atom_site_label_4
_geom_torsion
_geom_torsion_site_symmetry_1
_geom_torsion_site_symmetry_2
_geom_torsion_site_symmetry_3
_geom_torsion_site_symmetry_4
_geom_torsion_publ_flag
N161 Zn1B N101 C106 47(3) 3_455 . . . ?
I11B Zn1B N101 C106 171(3) . . . . ?
I12B Zn1B N101 C106 -61(3) . . . . ?
N161 Zn1B N101 C102 -115.5(17) 3_455 . . . ?
I11B Zn1B N101 C102 8(2) . . . . ?
I12B Zn1B N101 C102 136.2(16) . . . . ?
C106 N101 C102 C103 13(4) . . . . ?
Zn1B N101 C102 C103 178.9(19) . . . . ?
Zn1A N101 C102 C103 -176.1(17) . . . . ?
N101 C102 C103 C104 -6(3) . . . . ?
C102 C103 C104 C105 3(4) . . . . ?
C102 C103 C104 C131 -179.7(19) . . . . ?
C103 C104 C105 C106 -9(6) . . . . ?
C131 C104 C105 C106 174(4) . . . . ?
C104 C105 C106 N101 19(7) . . . . ?
C102 N101 C106 C105 -19(6) . . . . ?
Zn1B N101 C106 C105 177(4) . . . . ?
Zn1A N101 C106 C105 170(4) . . . . ?
C116 N111 C112 C113 2(3) . . . . ?
Zn2A N111 C112 C113 -179.1(13) . . . . ?
Zn2B N111 C112 C113 -178.7(14) . . . . ?
N111 C112 C113 C114 8(3) . . . . ?
C112 C113 C114 C115 -14(3) . . . . ?
C112 C113 C114 C133 175.6(17) . . . . ?
C113 C114 C115 C116 13(3) . . . . ?
C133 C114 C115 C116 -177.0(19) . . . . ?
C112 N111 C116 C115 -4(3) . . . . ?
Zn2A N111 C116 C115 177.4(19) . . . . ?
Zn2B N111 C116 C115 177.3(18) . . . . ?
C114 C115 C116 N111 -4(4) . . . . ?
C126 N121 C122 C123 1(3) . . . . ?
Zn5 N121 C122 C123 -173.8(19) 3_454 . . . ?
N121 C122 C123 C124 -2(4) . . . . ?
C122 C123 C124 C125 3(3) . . . . ?
C122 C123 C124 C135 -179.3(19) . . . . ?
C123 C124 C125 C126 -3(3) . . . . ?
C135 C124 C125 C126 179.3(13) . . . . ?
C122 N121 C126 C125 -1(2) . . . . ?
Zn5 N121 C126 C125 173.3(11) 3_454 . . . ?
C124 C125 C126 N121 2(2) . . . . ?
C105 C104 C131 N132 -22(3) . . . . ?
C103 C104 C131 N132 160.7(18) . . . . ?
C105 C104 C131 N136 156(3) . . . . ?
C103 C104 C131 N136 -21(3) . . . . ?
N136 C131 N132 C133 2(2) . . . . ?
C104 C131 N132 C133 -179.3(15) . . . . ?
C131 N132 C133 N134 -1(2) . . . . ?
C131 N132 C133 C114 -174.1(15) . . . . ?
C113 C114 C133 N134 23(3) . . . . ?
C115 C114 C133 N134 -145.8(18) . . . . ?
C113 C114 C133 N132 -163.1(17) . . . . ?
C115 C114 C133 N132 28(3) . . . . ?
N132 C133 N134 C135 -1(2) . . . . ?
C114 C133 N134 C135 172.3(14) . . . . ?
C133 N134 C135 N136 2(2) . . . . ?
C133 N134 C135 C124 -175.8(12) . . . . ?
C125 C124 C135 N136 -168.3(14) . . . . ?
C123 C124 C135 N136 14(2) . . . . ?
C125 C124 C135 N134 9.4(19) . . . . ?
C123 C124 C135 N134 -168.6(17) . . . . ?
N134 C135 N136 C131 -1(2) . . . . ?
C124 C135 N136 C131 176.5(12) . . . . ?
N132 C131 N136 C135 -1(2) . . . . ?
C104 C131 N136 C135 -179.6(14) . . . . ?
C146 N141 C142 C143 -2(3) . . . . ?
Zn2A N141 C142 C143 177.3(15) . . . . ?
Zn2B N141 C142 C143 -172.4(15) . . . . ?
N141 C142 C143 C144 3(3) . . . . ?
C142 C143 C144 C145 -3(3) . . . . ?
C142 C143 C144 C171 176.2(16) . . . . ?
C143 C144 C145 C146 1(3) . . . . ?
C171 C144 C145 C146 -177.4(19) . . . . ?
C142 N141 C146 C145 1(3) . . . . ?
Zn2A N141 C146 C145 -178.5(17) . . . . ?
Zn2B N141 C146 C145 172.0(18) . . . . ?
C144 C145 C146 N141 0(4) . . . . ?
N201 Zn3B N151 C152 159.1(17) . . . . ?
I32B Zn3B N151 C152 41(2) . . . . ?
I31B Zn3B N151 C152 -92.9(19) . . . . ?
N201 Zn3B N151 C156 -20(3) . . . . ?
I32B Zn3B N151 C156 -138(2) . . . . ?
I31B Zn3B N151 C156 88(2) . . . . ?
C156 N151 C152 C153 -2(4) . . . . ?
Zn3B N151 C152 C153 179.1(17) . . . . ?
Zn3A N151 C152 C153 167.7(15) . . . . ?
N151 C152 C153 C154 3(3) . . . . ?
C152 C153 C154 C155 -1(3) . . . . ?
C152 C153 C154 C173 -176.4(18) . . . . ?
C153 C154 C155 C156 -1(5) . . . . ?
C173 C154 C155 C156 174(3) . . . . ?
C154 C155 C156 N151 3(6) . . . . ?
C152 N151 C156 C155 -1(5) . . . . ?
Zn3B N151 C156 C155 178(3) . . . . ?
Zn3A N151 C156 C155 -172(3) . . . . ?
C166 N161 C162 C163 -9(3) . . . . ?
Zn1A N161 C162 C163 174.6(15) 3_545 . . . ?
Zn1B N161 C162 C163 -178.1(17) 3_545 . . . ?
N161 C162 C163 C164 3(3) . . . . ?
C162 C163 C164 C165 0(3) . . . . ?
C162 C163 C164 C175 -178.3(19) . . . . ?
C163 C164 C165 C166 3(3) . . . . ?
C175 C164 C165 C166 -179(2) . . . . ?
C162 N161 C166 C165 11(3) . . . . ?
Zn1A N161 C166 C165 -172(2) 3_545 . . . ?
Zn1B N161 C166 C165 180(2) 3_545 . . . ?
C164 C165 C166 N161 -8(4) . . . . ?
C145 C144 C171 N176 -7(3) . . . . ?
C143 C144 C171 N176 174.7(16) . . . . ?
C145 C144 C171 N172 176.5(17) . . . . ?
C143 C144 C171 N172 -2(2) . . . . ?
N176 C171 N172 C173 4(2) . . . . ?
C144 C171 N172 C173 -178.9(15) . . . . ?
C171 N172 C173 N174 -2(3) . . . . ?
C171 N172 C173 C154 -178.1(15) . . . . ?
C153 C154 C173 N172 -11(3) . . . . ?
C155 C154 C173 N172 174(2) . . . . ?
C153 C154 C173 N174 172.8(19) . . . . ?
C155 C154 C173 N174 -2(3) . . . . ?
N172 C173 N174 C175 -1(3) . . . . ?
C154 C173 N174 C175 174.9(17) . . . . ?
C173 N174 C175 N176 3(3) . . . . ?
C173 N174 C175 C164 -170.7(16) . . . . ?
C163 C164 C175 N174 163.5(18) . . . . ?
C165 C164 C175 N174 -14(3) . . . . ?
C163 C164 C175 N176 -10(3) . . . . ?
C165 C164 C175 N176 171.9(19) . . . . ?
N172 C171 N176 C175 -3(2) . . . . ?
C144 C171 N176 C175 -179.7(15) . . . . ?
N174 C175 N176 C171 -1(3) . . . . ?
C164 C175 N176 C171 172.3(16) . . . . ?
C206 N201 C202 C203 -9(5) . . . . ?
Zn3B N201 C202 C203 161(3) . . . . ?
Zn3A N201 C202 C203 170(3) . . . . ?
N201 C202 C203 C204 7(6) . . . . ?
C202 C203 C204 C205 -1(4) . . . . ?
C202 C203 C204 C231 178(2) . . . . ?
C203 C204 C205 C206 -4(3) . . . . ?
C231 C204 C205 C206 177.6(14) . . . . ?
C202 N201 C206 C205 3(3) . . . . ?
Zn3B N201 C206 C205 -164.7(13) . . . . ?
Zn3A N201 C206 C205 -174.7(12) . . . . ?
C204 C205 C206 N201 3(2) . . . . ?
C216 N211 C212 C213 -5(6) . . . . ?
Zn4A N211 C212 C213 -176(4) . . . . ?
Zn4B N211 C212 C213 179(3) . . . . ?
N211 C212 C213 C214 9(7) . . . . ?
C212 C213 C214 C215 -8(6) . . . . ?
C212 C213 C214 C233 176(3) . . . . ?
C213 C214 C215 C216 4(4) . . . . ?
C233 C214 C215 C216 180(2) . . . . ?
C212 N211 C216 C215 1(5) . . . . ?
Zn4A N211 C216 C215 171(2) . . . . ?
Zn4B N211 C216 C215 177(3) . . . . ?
C214 C215 C216 N211 0(5) . . . . ?
C226 N221 C222 C223 0(3) . . . . ?
Zn6B N221 C222 C223 -178.3(12) 3 . . . ?
Zn6A N221 C222 C223 173.2(12) 3 . . . ?
N221 C222 C223 C224 2(2) . . . . ?
C222 C223 C224 C225 -5(3) . . . . ?
C222 C223 C224 C235 176.9(14) . . . . ?
C223 C224 C225 C226 6(4) . . . . ?
C235 C224 C225 C226 -176(2) . . . . ?
C222 N221 C226 C225 1(4) . . . . ?
Zn6B N221 C226 C225 179(3) 3 . . . ?
Zn6A N221 C226 C225 -173(3) 3 . . . ?
C224 C225 C226 N221 -4(5) . . . . ?
C203 C204 C231 N236 175(2) . . . . ?
C205 C204 C231 N236 -7(2) . . . . ?
C203 C204 C231 N232 -7(3) . . . . ?
C205 C204 C231 N232 171.2(14) . . . . ?
N236 C231 N232 C233 -1(2) . . . . ?
C204 C231 N232 C233 -179.0(13) . . . . ?
C231 N232 C233 N234 6(2) . . . . ?
C231 N232 C233 C214 -178.4(15) . . . . ?
C213 C214 C233 N232 -171(3) . . . . ?
C215 C214 C233 N232 13(3) . . . . ?
C213 C214 C233 N234 5(4) . . . . ?
C215 C214 C233 N234 -171(2) . . . . ?
N232 C233 N234 C235 -4(2) . . . . ?
C214 C233 N234 C235 -180.0(15) . . . . ?
C233 N234 C235 N236 -3(2) . . . . ?
C233 N234 C235 C224 176.8(13) . . . . ?
C225 C224 C235 N234 -19(2) . . . . ?
C223 C224 C235 N234 158.8(14) . . . . ?
C225 C224 C235 N236 160.6(19) . . . . ?
C223 C224 C235 N236 -22(2) . . . . ?
N232 C231 N236 C235 -4(2) . . . . ?
C204 C231 N236 C235 173.4(13) . . . . ?
N234 C235 N236 C231 7(2) . . . . ?
C224 C235 N236 C231 -172.9(12) . . . . ?
C246 N241 C242 C243 -3(3) . . . . ?
Zn4A N241 C242 C243 178.9(13) . . . . ?
Zn4B N241 C242 C243 178.8(16) . . . . ?
N241 C242 C243 C244 3(3) . . . . ?
C242 C243 C244 C245 -3(3) . . . . ?
C242 C243 C244 C271 172.7(16) . . . . ?
C243 C244 C245 C246 4(3) . . . . ?
C271 C244 C245 C246 -172(2) . . . . ?
C242 N241 C246 C245 3(4) . . . . ?
Zn4A N241 C246 C245 -178(2) . . . . ?
Zn4B N241 C246 C245 -179(2) . . . . ?
C244 C245 C246 N241 -4(4) . . . . ?
C256 N251 C252 C253 -2(5) . . . . ?
Zn5 N251 C252 C253 173(3) . . . . ?
N251 C252 C253 C254 2(5) . . . . ?
C252 C253 C254 C255 0(4) . . . . ?
C252 C253 C254 C273 177(2) . . . . ?
C253 C254 C255 C256 -1(3) . . . . ?
C273 C254 C255 C256 -178.6(16) . . . . ?
C252 N251 C256 C255 1(3) . . . . ?
Zn5 N251 C256 C255 -174.0(12) . . . . ?
C254 C255 C256 N251 1(3) . . . . ?
C266 N261 C262 C263 -5(3) . . . . ?
Zn6B N261 C262 C263 171.9(16) . . . . ?
Zn6A N261 C262 C263 172.5(17) . . . . ?
N261 C262 C263 C264 2(3) . . . . ?
C262 C263 C264 C265 2(3) . . . . ?
C262 C263 C264 C275 -178.8(17) . . . . ?
C263 C264 C265 C266 -2(3) . . . . ?
C275 C264 C265 C266 179.1(19) . . . . ?
C262 N261 C266 C265 5(4) . . . . ?
Zn6B N261 C266 C265 -172(2) . . . . ?
Zn6A N261 C266 C265 -171.9(19) . . . . ?
C264 C265 C266 N261 -2(4) . . . . ?
C245 C244 C271 N276 -172.6(18) . . . . ?
C243 C244 C271 N276 12(3) . . . . ?
C245 C244 C271 N272 7(3) . . . . ?
C243 C244 C271 N272 -168.9(16) . . . . ?
N276 C271 N272 C273 -6(2) . . . . ?
C244 C271 N272 C273 174.2(14) . . . . ?
C271 N272 C273 N274 5(3) . . . . ?
C271 N272 C273 C254 -175.7(14) . . . . ?
C253 C254 C273 N274 -177(2) . . . . ?
C255 C254 C273 N274 1(2) . . . . ?
C253 C254 C273 N272 3(3) . . . . ?
C255 C254 C273 N272 -179.0(16) . . . . ?
N272 C273 N274 C275 0(2) . . . . ?
C254 C273 N274 C275 -179.2(14) . . . . ?
C273 N274 C275 N276 -5(2) . . . . ?
C273 N274 C275 C264 176.0(13) . . . . ?
C263 C264 C275 N274 -3(2) . . . . ?
C265 C264 C275 N274 176.7(18) . . . . ?
C263 C264 C275 N276 178.1(17) . . . . ?
C265 C264 C275 N276 -3(2) . . . . ?
N272 C271 N276 C275 3(2) . . . . ?
C244 C271 N276 C275 -177.7(15) . . . . ?
N274 C275 N276 C271 3(2) . . . . ?
C264 C275 N276 C271 -177.6(13) . . . . ?
N305 C301 N302 C319 -173(3) . . . . ?
C310 C301 N302 C319 15(4) . . . . ?
N305 C301 N302 C303 -7(3) . . . . ?
C310 C301 N302 C303 -180(3) . . . . ?
N302 C301 N305 C304 8(3) . . . . ?
C310 C301 N305 C304 180(3) . . . . ?
C301 N302 C303 C309 172(4) . . . . ?
C319 N302 C303 C309 -22(5) . . . . ?
C301 N302 C303 C304 3(3) . . . . ?
C319 N302 C303 C304 169(3) . . . . ?
C309 C303 C304 C306 6(5) . . . . ?
N302 C303 C304 C306 176(3) . . . . ?
C309 C303 C304 N305 -169(4) . . . . ?
N302 C303 C304 N305 1(3) . . . . ?
C301 N305 C304 C306 180(3) . . . . ?
C301 N305 C304 C303 -5(3) . . . . ?
C303 C304 C306 C307 7(5) . . . . ?
N305 C304 C306 C307 -179(3) . . . . ?
C304 C306 C307 C308 -6(6) . . . . ?
C306 C307 C308 C309 -6(6) . . . . ?
C304 C303 C309 C308 -20(7) . . . . ?
N302 C303 C309 C308 172(4) . . . . ?
C307 C308 C309 C303 19(7) . . . . ?
N305 C301 C310 N314 52(5) . . . . ?
N302 C301 C310 N314 -136(3) . . . . ?
N305 C301 C310 N311 -117(3) . . . . ?
N302 C301 C310 N311 55(4) . . . . ?
N314 C310 N311 C312 0(4) . . . . ?
C301 C310 N311 C312 170(3) . . . . ?
N311 C310 N314 C324 -169(3) . . . . ?
C301 C310 N314 C324 22(6) . . . . ?
N311 C310 N314 C313 -4(4) . . . . ?
C301 C310 N314 C313 -174(3) . . . . ?
C310 N311 C312 C313 5(3) . . . . ?
C310 N311 C312 C315 -177(2) . . . . ?
N311 C312 C313 C318 179(3) . . . . ?
C315 C312 C313 C318 0.0 . . . . ?
N311 C312 C313 N314 -8(3) . . . . ?
C315 C312 C313 N314 174(3) . . . . ?
C324 N314 C313 C312 171(3) . . . . ?
C310 N314 C313 C312 7(3) . . . . ?
C324 N314 C313 C318 -16(5) . . . . ?
C310 N314 C313 C318 179(2) . . . . ?
C312 C313 C318 C317 0.0 . . . . ?
N314 C313 C318 C317 -172(3) . . . . ?
C313 C318 C317 C316 0.0 . . . . ?
C318 C317 C316 C315 0.0 . . . . ?
C317 C316 C315 C312 0.0 . . . . ?
N311 C312 C315 C316 -179(3) . . . . ?
C313 C312 C315 C316 0.0 . . . . ?
C301 N302 C319 C320 78(4) . . . . ?
C303 N302 C319 C320 -84(3) . . . . ?
N302 C319 C320 C321 -63(4) . . . . ?
C319 C320 C321 C322 91(7) . . . . ?
C320 C321 C322 C323 -157(5) . . . . ?
C321 C322 C323 C324 93(6) . . . . ?
C310 N314 C324 C323 74(5) . . . . ?
C313 N314 C324 C323 -86(5) . . . . ?
C322 C323 C324 N314 -60(5) . . . . ?
C75A C70A C71A C72A 12(12) . . . . ?
C70A C71A C72A C73A -66(9) . . . . ?
C71A C72A C73A C74A 49(11) . . . . ?
C72A C73A C74A C75A 14(13) . . . . ?
C71A C70A C75A C74A 51(11) . . . . ?
C73A C74A C75A C70A -67(9) . . . . ?
C75B C70B C71B C72B -52(8) . . . . ?
C70B C71B C72B C73B 60(7) . . . . ?
C71B C72B C73B C74B -70(7) . . . . ?
C72B C73B C74B C75B 60(7) . . . . ?
C71B C70B C75B C74B 50(9) . . . . ?
C73B C74B C75B C70B -50(8) . . . . ?
C75C C70C C71C C72C -12(9) . . . . ?
C70C C71C C72C C73C 60(8) . . . . ?
C71C C72C C73C C74C -41(8) . . . . ?
C72C C73C C74C C75C -20(8) . . . . ?
C73C C74C C75C C70C 69(7) . . . . ?
C71C C70C C75C C74C -49(8) . . . . ?
C75D C70D C71D C72D -33(10) . . . . ?
C70D C71D C72D C73D -33(10) . . . . ?
C71D C72D C73D C74D 74(6) . . . . ?
C72D C73D C74D C75D -37(8) . . . . ?
C71D C70D C75D C74D 69(8) . . . . ?
C73D C74D C75D C70D -30(9) . . . . ?
C75F C70F C71F C72F 48(10) . . . . ?
C70F C71F C72F C73F -4(9) . . . . ?
C71F C72F C73F C74F -50(8) . . . . ?
C72F C73F C74F C75F 64(9) . . . . ?
C71F C70F C75F C74F -35(12) . . . . ?
C73F C74F C75F C70F -20(11) . . . . ?
C75G C70G C71G C72G 82(5) . . . . ?
C70G C71G C72G C73G -36(9) . . . . ?
C71G C72G C73G C74G -39(10) . . . . ?
C72G C73G C74G C75G 76(7) . . . . ?
C71G C70G C75G C74G -44(10) . . . . ?
C73G C74G C75G C70G -29(10) . . . . ?
C75H C70H C71H C72H 26(11) . . . . ?
C70H C71H C72H C73H -74(7) . . . . ?
C71H C72H C73H C74H 47(9) . . . . ?
C72H C73H C74H C75H 20(10) . . . . ?
C73H C74H C75H C70H -68(8) . . . . ?
C71H C70H C75H C74H 41(11) . . . . ?
C75I C70I C71I C72I -68(9) . . . . ?
C70I C71I C72I C73I 58(8) . . . . ?
C71I C72I C73I C74I 6(9) . . . . ?
C72I C73I C74I C75I -65(7) . . . . ?
C73I C74I C75I C70I 55(11) . . . . ?
C71I C70I C75I C74I 8(12) . . . . ?
C75J C70J C71J C72J -75(8) . . . . ?
C70J C71J C72J C73J 33(22) . . . . ?
C71J C72J C73J C74J 35(22) . . . . ?
C72J C73J C74J C75J -71(9) . . . . ?
C71J C70J C75J C74J 38(22) . . . . ?
C73J C74J C75J C70J 30(22) . . . . ?
C75K C70K C71K C72K -59(4) . . . . ?
C70K C71K C72K C73K 61(4) . . . . ?
C71K C72K C73K C74K -62(5) . . . . ?
C72K C73K C74K C75K 57(5) . . . . ?
C71K C70K C75K C74K 52(5) . . . . ?
C73K C74K C75K C70K -49(5) . . . . ?
C75L C70L C71L C72L 57(9) . . . . ?
C70L C71L C72L C73L 2(11) . . . . ?
C71L C72L C73L C74L -58(9) . . . . ?
C72L C73L C74L C75L 50(10) . . . . ?
C71L C70L C75L C74L -65(9) . . . . ?
C73L C74L C75L C70L 10(11) . . . . ?
C51A C50A C51A C52A 26(3) 2_756 . . . ?
C50A C51A C52A C53A -51(6) . . . . ?
C51A C52A C53A C52A 25(3) . . . 2_756 ?
C55B C50B C51B C52B -55(7) . . . . ?
C50B C51B C52B C53B 48(8) . . . . ?
C51B C52B C53B C54B -49(7) . . . . ?
C52B C53B C54B C55B 63(7) . . . . ?
C51B C50B C55B C54B 65(6) . . . . ?
C53B C54B C55B C50B -73(6) . . . . ?
C45A C40A C41A C42A 55(7) . . . . ?
C40A C41A C42A C43A -61(6) . . . . ?
C41A C42A C43A C44A 71(5) . . . . ?
C42A C43A C44A C45A -70(5) . . . . ?
C43A C44A C45A C40A 55(6) . . . . ?
C41A C40A C45A C44A -51(7) . . . . ?
C45B C40B C41B C42B -38(7) . . . . ?
C40B C41B C42B C43B 71(6) . . . . ?
C41B C42B C43B C44B -28(6) . . . . ?
C42B C43B C44B C45B -40(5) . . . . ?
C41B C40B C45B C44B -32(7) . . . . ?
C43B C44B C45B C40B 74(5) . . . . ?
C65A C60A C61A C62A 78(7) . . . . ?
C60A C61A C62A C63A -52(11) . . . . ?
C61A C62A C63A C64A -19(12) . . . . ?
C62A C63A C64A C65A 74(8) . . . . ?
C63A C64A C65A C60A -49(11) . . . . ?
C61A C60A C65A C64A -23(12) . . . . ?
C65B C60B C61B C62B -47(10) . . . . ?
C60B C61B C62B C63B 80(6) . . . . ?
C61B C62B C63B C64B -25(9) . . . . ?
C62B C63B C64B C65B -48(9) . . . . ?
C61B C60B C65B C64B -27(10) . . . . ?
C63B C64B C65B C60B 81(6) . . . . ?

loop_
_geom_hbond_atom_site_label_D
_geom_hbond_atom_site_label_H
_geom_hbond_atom_site_label_A
_geom_hbond_distance_DH
_geom_hbond_distance_HA
_geom_hbond_distance_DA
_geom_hbond_angle_DHA
_geom_hbond_site_symmetry_A
C102 H102 I11A 0.95 3.18 3.79(2) 123.4 .
C102 H102 I11B 0.95 3.14 3.77(3) 125.5 .
C112 H112 I21A 0.95 3.28 3.879(19) 122.6 .
C112 H112 I21B 0.95 3.16 3.816(19) 127.3 .
C116 H116 I22A 0.95 3.18 3.66(2) 113.6 .
C122 H122 I52A 0.95 3.21 3.75(2) 118.0 3_454
C122 H122 I52B 0.95 3.20 3.79(2) 122.0 3_454
C126 H126 I51B 0.95 3.08 3.691(19) 123.4 3_454
C142 H142 I22A 0.95 3.22 3.807(16) 122.1 .
C142 H142 I22B 0.95 3.05 3.652(18) 123.0 .
C143 H143 I11A 0.95 3.17 3.845(15) 129.4 3
C143 H143 I11B 0.95 3.27 3.904(19) 125.7 3
C146 H146 I32A 0.95 3.04 3.801(16) 138.7 4_646
C146 H146 I32B 0.95 3.03 3.79(2) 138.0 4_646
C152 H152 I12A 0.95 3.18 3.908(15) 134.6 3
C152 H152 I12B 0.95 2.90 3.60(2) 130.7 3
C155 H155 I22A 0.95 3.06 3.68(2) 124.4 4_646
C155 H155 I22B 0.95 3.13 3.67(2) 117.8 4_646
C156 H156 I22A 0.95 3.03 3.66(2) 125.0 4_646
C156 H156 I22B 0.95 3.04 3.61(3) 120.8 4_646
C162 H162 I11B 0.95 3.23 3.807(18) 120.9 3_545
C166 H166 I12A 0.95 3.10 3.67(2) 120.2 3_545
C202 H202 I32A 0.95 3.07 3.74(3) 128.3 .
C202 H202 I32B 0.95 2.93 3.68(3) 136.5 .
C206 H206 I31A 0.95 3.14 3.799(19) 128.0 .
C206 H206 I31B 0.95 3.25 3.80(2) 119.6 .
C216 H216 I41A 0.95 3.05 3.72(2) 129.2 .
C216 H216 I41B 0.95 3.09 3.81(3) 133.4 .
C222 H222 I61A 0.95 3.11 3.71(2) 122.2 3
C222 H222 I61B 0.95 3.28 3.91(2) 125.2 3
C226 H226 I62A 0.95 3.28 3.82(3) 117.6 3
C226 H226 I62B 0.95 3.22 3.69(3) 112.9 3
C242 H242 I41B 0.95 3.11 3.824(18) 132.9 .
C243 H243 N305 0.95 2.50 3.22(3) 132.3 .
C246 H246 I42A 0.95 3.05 3.72(2) 128.6 .
C246 H246 I42B 0.95 3.19 3.75(2) 119.7 .
C252 H252 I62A 0.95 3.06 3.63(2) 119.9 4_657
C252 H252 I62B 0.95 3.25 3.84(2) 122.3 4_657
C253 H253 I62A 0.95 3.07 3.60(2) 117.3 4_657
C253 H253 I62B 0.95 3.34 3.86(2) 116.4 4_657
C256 H256 I42A 0.95 3.20 3.836(15) 126.3 1_545
C256 H256 I42B 0.95 3.00 3.61(2) 123.5 1_545
C262 H262 I62A 0.95 3.15 3.766(17) 124.5 .
C262 H262 I62B 0.95 3.20 3.775(17) 120.7 .
C263 H263 I41A 0.95 3.06 3.826(15) 138.9 1_545
C263 H263 I41B 0.95 3.08 3.747(18) 128.4 1_545
C266 H266 I52A 0.95 3.05 3.924(18) 153.7 4_657
C266 H266 I52B 0.95 2.92 3.760(19) 147.9 4_657
C319 H31A N311 0.99 2.55 3.21(4) 124.4 .
C320 H32B I32A 0.99 3.32 4.16(3) 144.0 1_545
C324 H32E I52A 0.99 3.24 4.03(4) 138.2 4_657

_refine_diff_density_max         1.096
_refine_diff_density_min         -1.156
_refine_diff_density_rms         0.117

_shelx_res_file                  
;

TITL M-form
CELL  1.54184  35.1081  14.6516  31.3279   90.000  101.649   90.000
ZERR    8.000   0.0009   0.0002   0.0008    0.000    0.002    0.000
LATT -7
SYMM -X, Y, -Z
SFAC C H N ZN I
UNIT 505.6 580.4 104.5 24 48
L.S. 10
BOND $H
LIST 4
FMAP 2
PLAN 20
SIZE 0.22 0.07 0.07
TEMP -173
CONF
ACTA

HTAB C102 I11A
HTAB C102 I11B
HTAB C112 I21A
HTAB C112 I21B
HTAB C116 I22A
EQIV $2 x-1/2, y+1/2, z-1
HTAB C122 I52A_$2
HTAB C122 I52B_$2
HTAB C126 I51B_$2
HTAB C142 I22A
HTAB C142 I22B
EQIV $3 x+1/2, y+1/2, z
HTAB C143 I11A_$3
HTAB C143 I11B_$3
EQIV $4 -x+3/2, y-1/2, -z+1
HTAB C146 I32A_$4
HTAB C146 I32B_$4
HTAB C152 I12A_$3
HTAB C152 I12B_$3
HTAB C155 I22A_$4
HTAB C155 I22B_$4
HTAB C156 I22A_$4
HTAB C156 I22B_$4
EQIV $5 x+1/2, y-1/2, z
HTAB C162 I11B_$5
HTAB C166 I12A_$5
HTAB C202 I32A
HTAB C202 I32B
HTAB C206 I31A
HTAB C206 I31B
HTAB C216 I41A
HTAB C216 I41B
HTAB C222 I61A_$3
HTAB C222 I61B_$3
HTAB C226 I62A_$3
HTAB C226 I62B_$3
HTAB C242 I41B
HTAB C243 N305
HTAB C246 I42A
HTAB C246 I42B
EQIV $6 -x+3/2, y+1/2, -z+2
HTAB C252 I62A_$6
HTAB C252 I62B_$6
HTAB C253 I62A_$6
HTAB C253 I62B_$6
EQIV $7 x, y-1, z
HTAB C256 I42A_$7
HTAB C256 I42B_$7
HTAB C262 I62A
HTAB C262 I62B
HTAB C263 I41A_$7
HTAB C263 I41B_$7
HTAB C266 I52A_$6
HTAB C266 I52B_$6
HTAB C319 N311
HTAB C320 I32A_$7
HTAB C324 I52A_$6

EQIV $1 2-x, +y, 1-z

WGHT    0.100700   13.546300
FVAR       0.06536   0.74976   0.51751   0.69601   0.70970   0.42484   0.47959
FVAR       0.40690   0.53138   0.52028
PART 1 21
ZN1A  4    0.330337    0.862373    0.481055    21.00000    0.09277    0.04164 =
         0.07700   -0.00441    0.01407    0.00325
I11A  5    0.269402    0.768366    0.457979    21.00000    0.10573    0.04921 =
         0.10930   -0.01341    0.02502   -0.01506
I12A  5    0.376028    0.850708    0.554043    21.00000    0.14046    0.06462 =
         0.08638   -0.00016   -0.00391    0.01319
PART 2 -21
SIMU 0.04 0.08 3 ZN1B > I12B
SAME ZN1A > I12A
ZN1B  4    0.326750    0.860058    0.469606   -21.00000    0.34719    0.04925 =
         0.15863    0.00955    0.14879    0.03528
I11B  5    0.265410    0.779936    0.451739   -21.00000    0.48238    0.04789 =
         0.55490   -0.02680    0.43718   -0.02724
I12B  5    0.367271    0.826493    0.544121   -21.00000    0.51558    0.07626 =
         0.23591    0.06486    0.17396    0.08915
PART 1 31
ZN2A  4    0.622166    1.109075    0.322244    31.00000    0.07606    0.05047 =
         0.05286    0.00908   -0.01540    0.00174
I21A  5    0.646342    1.120709    0.249339    31.00000    0.11787    0.10079 =
         0.10609    0.02211    0.02935    0.03600
I22A  5    0.596596    1.236913    0.358266    31.00000    0.11990    0.05335 =
         0.14197   -0.01137   -0.01518    0.00869
PART 2 -31
ZN2B  4    0.623589    1.107953    0.308910   -31.00000    0.09617    0.08690 =
         0.05903    0.01561   -0.02822   -0.02937
I21B  5    0.647505    1.098372    0.243140   -31.00000    0.15543    0.20570 =
         0.13996    0.08895   -0.05944   -0.07974
I22B  5    0.609950    1.247424    0.346184   -31.00000    0.21558    0.08517 =
         0.32360    0.04511   -0.15004   -0.02200
PART 1 41
ZN3A  4    0.919882    1.132416    0.657492    41.00000    0.06686    0.05094 =
         0.07592   -0.00185   -0.02336   -0.01764
I31A  5    0.975565    1.153433    0.619699    41.00000    0.09935    0.08860 =
         0.08475   -0.00974    0.00584   -0.01392
I32A  5    0.883209    1.246279    0.693034    41.00000    0.09680    0.05959 =
         0.09445   -0.00290   -0.00059    0.00122
PART 2 -41
ZN3B  4    0.908107    1.122620    0.656974   -41.00000    0.08799    0.05500 =
         0.08621    0.01656   -0.04040   -0.04283
I31B  5    0.968089    1.175081    0.628290   -41.00000    0.14134    0.13109 =
         0.13464    0.05455   -0.06876   -0.07839
I32B  5    0.869891    1.233414    0.695061   -41.00000    0.27487    0.06118 =
         0.11871    0.00678   -0.01768    0.04821
PART 1 51
ZN4A  4    0.832138    0.638252    0.978201    51.00000    0.08328    0.03583 =
         0.08740    0.00184    0.01884    0.00099
I41A  5    0.771286    0.734955    0.956945    51.00000    0.09470    0.04609 =
         0.10313    0.00861    0.02680    0.00846
I42A  5    0.881194    0.661322    1.048871    51.00000    0.11234    0.07156 =
         0.10307   -0.02227   -0.00044   -0.00102
PART 2 -51
ZN4B  4    0.822544    0.647507    0.970160   -51.00000    0.13522    0.04502 =
         0.19933    0.03850    0.09915    0.02928
I41B  5    0.759074    0.723135    0.941382   -51.00000    0.14763    0.07264 =
         0.25201    0.06759    0.10759    0.04472
I42B  5    0.870364    0.679123    1.038289   -51.00000    0.27076    0.06737 =
         0.17339   -0.02732    0.11545   -0.03355
PART 0
ZN5   4    0.918159   -0.128700    1.158070    11.00000    0.08631    0.05009 =
         0.06968    0.00046   -0.01811    0.00335
PART 1 61
I51A  5    0.978527   -0.163187    1.121800    61.00000    0.09675    0.04980 =
         0.08028   -0.00498    0.00599    0.03355
I52A  5    0.887535   -0.243395    1.200500    61.00000    0.07490    0.05215 =
         0.08000    0.00967   -0.00234    0.00421
PART 2 -61
I51B  5    0.973833   -0.144891    1.124694   -61.00000    0.13423    0.06506 =
         0.08727   -0.00892    0.01009    0.04404
I52B  5    0.878879   -0.239845    1.193112   -61.00000    0.15598    0.07452 =
         0.10756    0.01946   -0.03260   -0.01204
PART 1 71
ZN6A  4    0.625921   -0.115081    0.816359    71.00000    0.05231    0.03967 =
         0.07902    0.00207   -0.00240    0.00841
I61A  5    0.647800   -0.100671    0.747301    71.00000    0.07629    0.15220 =
         0.08899   -0.01705    0.00948   -0.00392
I62A  5    0.606327   -0.246109    0.854385    71.00000    0.09433    0.07397 =
         0.13168   -0.00903    0.00564   -0.00898
PART 2 -71
ZN6B  4    0.625670   -0.089833    0.813295   -71.00000    0.07215    0.03313 =
         0.08792   -0.00742   -0.02741    0.00824
I61B  5    0.654356   -0.096221    0.743857   -71.00000    0.07268    0.23085 =
         0.10925   -0.06474    0.02375    0.01022
I62B  5    0.605096   -0.237778    0.846169   -71.00000    0.16129    0.05137 =
         0.16551    0.01366   -0.08711   -0.01895
PART 0
N101  3    0.361731    0.841763    0.432149    11.00000    0.09651    0.06550 =
         0.09543   -0.01510    0.00877   -0.00681
C102  1    0.349175    0.793836    0.393422    11.00000    0.08890    0.09997 =
         0.09627    0.00486    0.00104   -0.01940
AFIX  43
H102  2    0.323311    0.771035    0.387618    11.00000   -1.20000
AFIX   0
C103  1    0.370777    0.777959    0.364249    11.00000    0.09537    0.08008 =
         0.09105   -0.02071    0.00780    0.00366
AFIX  43
H103  2    0.361194    0.739735    0.339959    11.00000   -1.20000
AFIX   0
C104  1    0.407266    0.816737    0.368925    11.00000    0.08092    0.07470 =
         0.10310   -0.01311    0.01095    0.00711
C105  1    0.418283    0.864472    0.404675    11.00000    0.13191    0.21670 =
         0.16658   -0.12578    0.06750   -0.10253
AFIX  43
H105  2    0.444498    0.884808    0.411722    11.00000   -1.20000
AFIX   0
C106  1    0.395709    0.885354    0.430729    11.00000    0.12607    0.24594 =
         0.22519   -0.18865    0.07897   -0.08905
AFIX  43
H106  2    0.403228    0.934585    0.450356    11.00000   -1.20000
AFIX   0
N111  3    0.577875    1.014474    0.311029    11.00000    0.07904    0.07956 =
         0.07649   -0.00795   -0.00656   -0.00931
C112  1    0.563206    0.970809    0.276219    11.00000    0.08098    0.06358 =
         0.08620   -0.00877    0.00412   -0.00878
AFIX  43
H112  2    0.573597    0.980703    0.250857    11.00000   -1.20000
AFIX   0
C113  1    0.532693    0.909517    0.274037    11.00000    0.07852    0.07268 =
         0.07662   -0.02098   -0.00705   -0.00273
AFIX  43
H113  2    0.524841    0.873290    0.248633    11.00000   -1.20000
AFIX   0
C114  1    0.514130    0.900743    0.307344    11.00000    0.08118    0.07564 =
         0.07459   -0.01967   -0.01016   -0.00590
C115  1    0.533610    0.940397    0.346676    11.00000    0.11658    0.09682 =
         0.08639   -0.01950   -0.02025   -0.01721
AFIX  43
H115  2    0.525798    0.927683    0.373381    11.00000   -1.20000
AFIX   0
C116  1    0.564628    0.998736    0.345320    11.00000    0.11207    0.11536 =
         0.07701   -0.02364   -0.01650   -0.01062
AFIX  43
H116  2    0.576642    1.028604    0.371503    11.00000   -1.20000
AFIX   0
N121  3    0.430900    0.480215    0.200638    11.00000    0.07368    0.07214 =
         0.06141   -0.00678   -0.00822   -0.00098
C122  1    0.404389    0.505450    0.224757    11.00000    0.08060    0.09693 =
         0.11478   -0.03978    0.01863   -0.02811
AFIX  43
H122  2    0.381903    0.468724    0.223596    11.00000   -1.20000
AFIX   0
C123  1    0.408963    0.582871    0.251007    11.00000    0.08720    0.10617 =
         0.11870   -0.05578    0.03547   -0.03527
AFIX  43
H123  2    0.389547    0.599573    0.266724    11.00000   -1.20000
AFIX   0
C124  1    0.441572    0.634219    0.253844    11.00000    0.06315    0.07133 =
         0.07251   -0.00649   -0.01219    0.00219
C125  1    0.468444    0.612371    0.230091    11.00000    0.05694    0.06244 =
         0.08086   -0.00008   -0.00854    0.00362
AFIX  43
H125  2    0.490757    0.649549    0.230960    11.00000   -1.20000
AFIX   0
C126  1    0.462651    0.533926    0.204261    11.00000    0.07036    0.06550 =
         0.06411   -0.00312   -0.01094    0.00209
AFIX  43
H126  2    0.482029    0.517523    0.188437    11.00000   -1.20000
AFIX   0
C131  1    0.430938    0.799131    0.336273    11.00000    0.06403    0.06779 =
         0.07864   -0.00976   -0.00120    0.00437
N132  3    0.458940    0.858960    0.336660    11.00000    0.06978    0.07237 =
         0.10516   -0.01569    0.00485    0.00247
C133  1    0.480912    0.843666    0.306010    11.00000    0.07505    0.06591 =
         0.07724   -0.00817   -0.00931    0.00865
N134  3    0.475678    0.773074    0.277702    11.00000    0.06819    0.06809 =
         0.06573   -0.01067   -0.00669   -0.00597
C135  1    0.446169    0.716025    0.282394    11.00000    0.06529    0.05541 =
         0.05621   -0.00214   -0.00829    0.00570
N136  3    0.423971    0.727054    0.310049    11.00000    0.06566    0.05973 =
         0.09137   -0.00648   -0.00335    0.00628
N141  3    0.665542    1.042729    0.360889    11.00000    0.09144    0.05312 =
         0.09850    0.01692   -0.03296   -0.01195
C142  1    0.685564    1.086711    0.395734    11.00000    0.07921    0.04448 =
         0.10365    0.00533   -0.01103   -0.00471
AFIX  43
H142  2    0.679516    1.148578    0.400556    11.00000   -1.20000
AFIX   0
C143  1    0.714718    1.043875    0.424649    11.00000    0.08806    0.04287 =
         0.08721    0.00799   -0.01937   -0.00836
AFIX  43
H143  2    0.727801    1.075235    0.449931    11.00000   -1.20000
AFIX   0
C144  1    0.725187    0.954014    0.416913    11.00000    0.08660    0.04561 =
         0.06912    0.00610   -0.00836   -0.01511
C145  1    0.704479    0.911012    0.381206    11.00000    0.10372    0.05605 =
         0.09284   -0.01984   -0.03510    0.00816
AFIX  43
H145  2    0.710496    0.849583    0.375457    11.00000   -1.20000
AFIX   0
C146  1    0.675017    0.955022    0.353350    11.00000    0.09954    0.05175 =
         0.11372    0.00063   -0.03726   -0.01020
AFIX  43
H146  2    0.661055    0.923817    0.328472    11.00000   -1.20000
AFIX   0
N151  3    0.876536    1.063472    0.610691    11.00000    0.09664    0.04993 =
         0.09502   -0.00210   -0.01874   -0.00336
C152  1    0.848174    1.102992    0.582406    11.00000    0.10563    0.03969 =
         0.08077    0.00449   -0.00329   -0.00395
AFIX  43
H152  2    0.843690    1.165983    0.586633    11.00000   -1.20000
AFIX   0
C153  1    0.824786    1.061362    0.547703    11.00000    0.09551    0.03155 =
         0.07470    0.00294   -0.01975   -0.00214
AFIX  43
H153  2    0.805801    1.095305    0.528131    11.00000   -1.20000
AFIX   0
C154  1    0.829260    0.970162    0.541755    11.00000    0.08784    0.04067 =
         0.08275    0.00663   -0.02429    0.00526
C155  1    0.858315    0.924824    0.571397    11.00000    0.15700    0.05152 =
         0.18074   -0.00631   -0.09863    0.02064
AFIX  43
H155  2    0.861766    0.860972    0.568510    11.00000   -1.20000
AFIX   0
C156  1    0.881932    0.971626    0.604658    11.00000    0.17419    0.05818 =
         0.16731   -0.02329   -0.09639    0.01218
AFIX  43
H156  2    0.902201    0.940194    0.623686    11.00000   -1.20000
AFIX   0
N161  3    0.817280    0.500657    0.471813    11.00000    0.08918    0.04363 =
         0.10630   -0.00560    0.01760   -0.00513
C162  1    0.785173    0.534660    0.445819    11.00000    0.08463    0.03137 =
         0.11131    0.00090    0.00237   -0.00181
AFIX  43
H162  2    0.767554    0.494261    0.428098    11.00000   -1.20000
AFIX   0
C163  1    0.777390    0.626290    0.444402    11.00000    0.09404    0.05161 =
         0.08512   -0.00602   -0.01338   -0.01530
AFIX  43
H163  2    0.753821    0.648161    0.426995    11.00000   -1.20000
AFIX   0
C164  1    0.803173    0.686709    0.467769    11.00000    0.07646    0.05205 =
         0.08645   -0.00824    0.00948   -0.00285
C165  1    0.836573    0.651078    0.492552    11.00000    0.09459    0.05458 =
         0.12315   -0.01684   -0.04207    0.00821
AFIX  43
H165  2    0.854606    0.690638    0.510253    11.00000   -1.20000
AFIX   0
C166  1    0.844383    0.559634    0.492238    11.00000    0.08851    0.06165 =
         0.12386   -0.00481   -0.01760   -0.00868
AFIX  43
H166  2    0.869116    0.537531    0.506536    11.00000   -1.20000
AFIX   0
C171  1    0.757616    0.909023    0.445687    11.00000    0.07406    0.04778 =
         0.06749   -0.00030   -0.00683   -0.01239
N172  3    0.777443    0.960756    0.478952    11.00000    0.06921    0.03446 =
         0.08617    0.00532   -0.00692   -0.00597
C173  1    0.807856    0.919570    0.505074    11.00000    0.07913    0.04358 =
         0.09360   -0.00144   -0.01196   -0.01199
N174  3    0.817533    0.829985    0.499460    11.00000    0.08314    0.04076 =
         0.09673    0.00174   -0.01111   -0.00162
C175  1    0.795671    0.786655    0.468333    11.00000    0.08329    0.04125 =
         0.08885   -0.00164    0.00439   -0.00547
N176  3    0.765122    0.821783    0.439797    11.00000    0.07997    0.05237 =
         0.07063   -0.00232   -0.00725   -0.00925
N201  3    0.931916    1.022442    0.702297    11.00000    0.09048    0.07453 =
         0.08461    0.01960    0.00036    0.00550
C202  1    0.911349    1.007774    0.728225    11.00000    0.14270    0.11926 =
         0.17065    0.05534    0.05216    0.06565
AFIX  43
H202  2    0.892504    1.052537    0.731273    11.00000   -1.20000
AFIX   0
C203  1    0.913510    0.928368    0.754303    11.00000    0.15087    0.11999 =
         0.15416    0.06570    0.07397    0.06451
AFIX  43
H203  2    0.894870    0.916591    0.771780    11.00000   -1.20000
AFIX   0
C204  1    0.943165    0.869816    0.753387    11.00000    0.08489    0.05449 =
         0.06535    0.00469   -0.00278    0.01308
C205  1    0.968312    0.892152    0.726844    11.00000    0.07502    0.07457 =
         0.07404    0.00889   -0.01756   -0.00577
AFIX  43
H205  2    0.990421    0.855023    0.726449    11.00000   -1.20000
AFIX   0
C206  1    0.961500    0.969187    0.700455    11.00000    0.08236    0.06934 =
         0.07868    0.00696   -0.00833    0.00318
AFIX  43
H206  2    0.978307    0.983170    0.681096    11.00000   -1.20000
AFIX   0
N211  3    0.861344    0.654424    0.926085    11.00000    0.11493    0.05383 =
         0.11456    0.01414    0.04746    0.00331
C212  1    0.890570    0.610242    0.928145    11.00000    0.25113    0.14058 =
         0.28115    0.10839    0.21376    0.11002
AFIX  43
H212  2    0.897879    0.568838    0.951713    11.00000   -1.20000
AFIX   0
C213  1    0.915299    0.617575    0.895927    11.00000    0.28084    0.13899 =
         0.26814    0.12506    0.18371    0.11749
AFIX  43
H213  2    0.936110    0.576277    0.895660    11.00000   -1.20000
AFIX   0
C214  1    0.907054    0.686469    0.866324    11.00000    0.08911    0.05305 =
         0.09574    0.01177    0.02287    0.01566
C215  1    0.873857    0.734924    0.865863    11.00000    0.13515    0.08322 =
         0.17138    0.05381    0.09104    0.04341
AFIX  43
H215  2    0.865724    0.781105    0.844699    11.00000   -1.20000
AFIX   0
C216  1    0.852304    0.714900    0.897151    11.00000    0.14557    0.07742 =
         0.14436    0.02719    0.07841    0.01874
AFIX  43
H216  2    0.829209    0.748929    0.896794    11.00000   -1.20000
AFIX   0
N221  3    1.079272    0.485691    0.808630    11.00000    0.06401    0.08433 =
         0.07485   -0.00955    0.00258    0.01383
C222  1    1.064985    0.532464    0.771825    11.00000    0.06601    0.06917 =
         0.07121    0.00334   -0.00341    0.00080
AFIX  43
H222  2    1.077123    0.527608    0.747425    11.00000   -1.20000
AFIX   0
C223  1    1.032820    0.587231    0.769619    11.00000    0.06710    0.06752 =
         0.06583   -0.00213   -0.00516   -0.00400
AFIX  43
H223  2    1.022295    0.618508    0.743318    11.00000   -1.20000
AFIX   0
C224  1    1.015579    0.597141    0.805675    11.00000    0.06089    0.05372 =
         0.08054    0.00271   -0.00366    0.00456
C225  1    1.028240    0.547948    0.841449    11.00000    0.12803    0.16267 =
         0.09504    0.04503    0.04762    0.07954
AFIX  43
H225  2    1.015779    0.548684    0.865692    11.00000   -1.20000
AFIX   0
C226  1    1.062460    0.493183    0.840636    11.00000    0.11721    0.16262 =
         0.16791    0.09422    0.03485    0.09100
AFIX  43
H226  2    1.073209    0.460053    0.866313    11.00000   -1.20000
AFIX   0
C231  1    0.949270    0.784691    0.780815    11.00000    0.06485    0.06407 =
         0.08421    0.00170   -0.00253    0.00123
N232  3    0.925304    0.777176    0.810406    11.00000    0.07405    0.05889 =
         0.07443   -0.00205   -0.00370    0.00616
C233  1    0.931589    0.702331    0.834735    11.00000    0.08348    0.06275 =
         0.08333    0.00582    0.00507    0.00378
N234  3    0.960881    0.642305    0.833950    11.00000    0.07091    0.05884 =
         0.07214    0.00686    0.00416    0.00846
C235  1    0.981400    0.660224    0.805405    11.00000    0.06425    0.05503 =
         0.07125   -0.00191   -0.00561    0.00822
N236  3    0.976595    0.727418    0.775878    11.00000    0.07506    0.05378 =
         0.06625   -0.00718   -0.00454    0.00241
N241  3    0.817928    0.501300    0.972851    11.00000    0.09068    0.04469 =
         0.09890    0.00503    0.01235   -0.00563
C242  1    0.786557    0.470279    0.949485    11.00000    0.09013    0.04849 =
         0.07365    0.00854    0.00524    0.01857
AFIX  43
H242  2    0.768446    0.512764    0.934002    11.00000   -1.20000
AFIX   0
C243  1    0.777130    0.375977    0.945269    11.00000    0.07262    0.04940 =
         0.08881    0.00584    0.00801   -0.00132
AFIX  43
H243  2    0.754026    0.354982    0.926621    11.00000   -1.20000
AFIX   0
C244  1    0.803313    0.316393    0.969703    11.00000    0.07578    0.03438 =
         0.09120    0.00132    0.00053    0.00811
C245  1    0.837024    0.350514    0.994387    11.00000    0.09700    0.03683 =
         0.15376    0.00774   -0.00485    0.00361
AFIX  43
H245  2    0.856141    0.310541    1.010106    11.00000   -1.20000
AFIX   0
C246  1    0.842818    0.443728    0.996098    11.00000    0.11777    0.04543 =
         0.14961    0.01809   -0.01251   -0.01509
AFIX  43
H246  2    0.865471    0.467341    1.014618    11.00000   -1.20000
AFIX   0
N251  3    0.878355   -0.061301    1.109741    11.00000    0.09059    0.04480 =
         0.07962    0.00101   -0.03289   -0.00789
C252  1    0.883662    0.023369    1.102274    11.00000    0.15325    0.05932 =
         0.13642    0.03027   -0.08774   -0.04183
AFIX  43
H252  2    0.903960    0.054081    1.121595    11.00000   -1.20000
AFIX   0
C253  1    0.862240    0.073477    1.068404    11.00000    0.15428    0.04771 =
         0.13526    0.02740   -0.07795   -0.03137
AFIX  43
H253  2    0.868270    0.135568    1.064068    11.00000   -1.20000
AFIX   0
C254  1    0.832609    0.031552    1.041802    11.00000    0.07121    0.03902 =
         0.07790    0.00576   -0.02057    0.00892
C255  1    0.825893   -0.059897    1.050258    11.00000    0.05662    0.05831 =
         0.08110   -0.00817   -0.00312   -0.00846
AFIX  43
H255  2    0.804903   -0.091224    1.032312    11.00000   -1.20000
AFIX   0
C256  1    0.848924   -0.104871    1.083782    11.00000    0.07406    0.03986 =
         0.07753    0.00839   -0.02366    0.00157
AFIX  43
H256  2    0.844147   -0.167374    1.088830    11.00000   -1.20000
AFIX   0
N261  3    0.665550   -0.037191    0.861912    11.00000    0.06377    0.06118 =
         0.07687    0.00141   -0.00811    0.01256
C262  1    0.687983   -0.081295    0.894695    11.00000    0.08814    0.05175 =
         0.09932    0.00286   -0.03989    0.00501
AFIX  43
H262  2    0.683142   -0.144332    0.898311    11.00000   -1.20000
AFIX   0
C263  1    0.717307   -0.041401    0.923175    11.00000    0.09106    0.04704 =
         0.09807    0.00488   -0.03515    0.01131
AFIX  43
H263  2    0.732739   -0.076954    0.945540    11.00000   -1.20000
AFIX   0
C264  1    0.724939    0.048900    0.920162    11.00000    0.06115    0.04704 =
         0.07060   -0.00204   -0.00745    0.00787
C265  1    0.700566    0.098706    0.887382    11.00000    0.10308    0.05413 =
         0.12500    0.00648   -0.04776    0.00476
AFIX  43
H265  2    0.703907    0.162439    0.883935    11.00000   -1.20000
AFIX   0
C266  1    0.670981    0.049907    0.859888    11.00000    0.09230    0.07090 =
         0.11328    0.03426   -0.03799   -0.01556
AFIX  43
H266  2    0.653683    0.083279    0.838211    11.00000   -1.20000
AFIX   0
C271  1    0.793946    0.216527    0.971824    11.00000    0.05927    0.03910 =
         0.07699   -0.00024   -0.00793    0.00187
N272  3    0.818550    0.168971    1.002378    11.00000    0.07012    0.03875 =
         0.08100    0.00638   -0.01110    0.00266
C273  1    0.807297    0.084047    1.005764    11.00000    0.07538    0.03588 =
         0.07139   -0.00311   -0.01416    0.00269
N274  3    0.777718    0.042004    0.981907    11.00000    0.07864    0.03965 =
         0.06341   -0.00154   -0.01658    0.00837
C275  1    0.757902    0.095041    0.950872    11.00000    0.06770    0.04080 =
         0.06032   -0.00416   -0.00468    0.00734
N276  3    0.763907    0.183063    0.944682    11.00000    0.07210    0.03648 =
         0.07658    0.00547   -0.00494    0.00921
PART 1 91.0
C301  1    0.759931    0.344107    0.837798    91.00000    0.06838    0.07567 =
         0.08380   -0.00150    0.03168   -0.00343
N302  3    0.785895    0.409712    0.829871    91.00000    0.08367    0.09522 =
         0.07414   -0.01073    0.02099    0.02070
N305  3    0.728791    0.370900    0.846275    91.00000    0.08964    0.10088 =
         0.07966   -0.01242    0.02429   -0.01745
C303  1    0.762756    0.495887    0.829122    91.00000    0.09687    0.08802 =
         0.06345   -0.01347    0.03159   -0.02743
C304  1    0.729690    0.471368    0.838186    91.00000    0.10813    0.11307 =
         0.06167   -0.02784   -0.00312    0.01319
C306  1    0.703115    0.529688    0.842598    91.00000    0.09293    0.08619 =
         0.07036   -0.00189    0.00890    0.01624
AFIX  43
H306  2    0.680309    0.511801    0.852371    91.00000   -1.20000
AFIX   0
C307  1    0.709839    0.622981    0.831962    91.00000    0.15100    0.10511 =
         0.13137   -0.03296    0.08274   -0.00581
AFIX  43
H307  2    0.689974    0.666976    0.832034    91.00000   -1.20000
AFIX   0
C308  1    0.744920    0.650240    0.821540    91.00000    0.13711    0.09484 =
         0.12226   -0.02379   -0.02993    0.01114
AFIX  43
H308  2    0.749993    0.709668    0.811913    91.00000   -1.20000
AFIX   0
C309  1    0.772600    0.575585    0.827390    91.00000    0.08114    0.06483 =
         0.18894   -0.02844    0.04047    0.00815
AFIX  43
H309  2    0.799429    0.589154    0.829977    91.00000   -1.20000
AFIX   0
C310  1    0.773490    0.247812    0.841012    91.00000    0.10038    0.08464 =
         0.12834    0.00349    0.06031   -0.01389
N311  3    0.808001    0.221708    0.870898    91.00000    0.11190    0.09809 =
         0.10916    0.01272    0.04685    0.01080
N314  3    0.750826    0.175674    0.821082    91.00000    0.13159    0.06481 =
         0.12308   -0.02047    0.02605    0.01643
AFIX  66
SIMU C312 C313 C315 C316 C317 C318
C312  1    0.804869    0.127579    0.867966    91.00000    0.13703    0.10081 =
         0.16211    0.05482    0.08466    0.04818
C313  1    0.773219    0.099023    0.836649    91.00000    0.15245    0.08903 =
         0.15565    0.02272    0.09194    0.03273
C318  1    0.766404    0.006408    0.829063    91.00000    0.18627    0.11381 =
         0.19817    0.04275    0.11276    0.05583
AFIX  43
H318  2    0.744772   -0.013109    0.807659    91.00000   -1.20000
AFIX  65
C317  1    0.791240   -0.057651    0.852793    91.00000    0.18579    0.11726 =
         0.24457    0.03572    0.10091    0.10558
AFIX  43
H317  2    0.786582   -0.120949    0.847608    91.00000   -1.20000
AFIX  65
C316  1    0.822890   -0.029096    0.884110    91.00000    0.18073    0.10207 =
         0.27242    0.05804    0.09184    0.03735
AFIX  43
H316  2    0.839864   -0.072878    0.900329    91.00000   -1.20000
AFIX  65
C315  1    0.829705    0.063519    0.891697    91.00000    0.19710    0.10385 =
         0.20151    0.02208    0.10269    0.00240
AFIX  43
H315  2    0.851337    0.083035    0.913101    91.00000   -1.20000
AFIX   0
C319  1    0.822404    0.396843    0.814529    91.00000    0.07975    0.07083 =
         0.11812    0.01090    0.01453   -0.00150
AFIX  23
H31A  2    0.837100    0.344401    0.829555    91.00000   -1.20000
H31B  2    0.838833    0.452154    0.820326    91.00000   -1.20000
AFIX   0
C320  1    0.810470    0.378026    0.763144    91.00000    0.13065    0.08637 =
         0.12946    0.00527    0.05481    0.02737
AFIX  23
H32A  2    0.795249    0.430797    0.749191    91.00000   -1.20000
H32B  2    0.834495    0.374380    0.751251    91.00000   -1.20000
AFIX   0
C321  1    0.787658    0.294551    0.750878    91.00000    0.12209    0.06605 =
         0.13836    0.00117    0.07866   -0.00714
AFIX  43
H321  2    0.803586    0.242672    0.749458    91.00000   -1.20000
AFIX   0
C322  1    0.756802    0.278301    0.743046    91.00000    0.14081    0.07949 =
         0.14883   -0.03225    0.07426   -0.01415
AFIX  43
H322  2    0.741004    0.329767    0.733183    91.00000   -1.20000
AFIX   0
C323  1    0.734779    0.196799    0.744301    91.00000    0.15286    0.12340 =
         0.11432   -0.04929    0.03581    0.02830
AFIX  23
H32C  2    0.751201    0.144177    0.739767    91.00000   -1.20000
H32D  2    0.712264    0.198122    0.719519    91.00000   -1.20000
AFIX   0
C324  1    0.719638    0.180303    0.785955    91.00000    0.10285    0.09017 =
         0.15428    0.01053    0.03071    0.00521
AFIX  23
H32E  2    0.702032    0.230610    0.790437    91.00000   -1.20000
H32F  2    0.704759    0.122489    0.783504    91.00000   -1.20000
AFIX   0
PART 1 91
DFIX 1.54 C70A C71A C71A C72A C72A C73A C73A C74A C74A C75A C75A C70A
DANG 2.51 C70A C72A C71A C73A C72A C74A C73A C75A C74A C70A C75A C71A
SIMU C70A > C75A
ISOR C70A > C75A
C70A  1    0.988591    0.188331    0.865075    91.00000    0.42033    0.43982 =
         0.31894   -0.08772    0.19589    0.04323
AFIX  23
H70A  2    1.010298    0.199451    0.849890    91.00000   -1.20000
H70B  2    0.970152    0.240060    0.858961    91.00000   -1.20000
AFIX   0
C71A  1    1.004121    0.179199    0.914429    91.00000    0.46604    0.43496 =
         0.34095   -0.08248    0.17245    0.04946
AFIX  23
H71A  2    0.988809    0.218858    0.930255    91.00000   -1.20000
H71B  2    1.031558    0.199571    0.921639    91.00000   -1.20000
AFIX   0
C72A  1    1.001389    0.079611    0.929089    91.00000    0.47966    0.46116 =
         0.35951   -0.07973    0.14899    0.05429
AFIX  23
H72A  2    1.014551    0.074118    0.960055    91.00000   -1.20000
H72B  2    1.015358    0.039988    0.911753    91.00000   -1.20000
AFIX   0
C73A  1    0.959099    0.045408    0.923938    91.00000    0.44116    0.48811 =
         0.32508   -0.07829    0.18048    0.06269
AFIX  23
H73A  2    0.958647   -0.021484    0.928273    91.00000   -1.20000
H73B  2    0.946207    0.075137    0.945619    91.00000   -1.20000
AFIX   0
C74A  1    0.938249    0.070434    0.877487    91.00000    0.43410    0.50655 =
         0.33994   -0.05774    0.18068    0.03241
AFIX  23
H74A  2    0.920121    0.121702    0.878658    91.00000   -1.20000
H74B  2    0.922835    0.017540    0.863976    91.00000   -1.20000
AFIX   0
C75A  1    0.967854    0.098118    0.849280    91.00000    0.40907    0.48328 =
         0.32869   -0.05381    0.20946    0.01436
AFIX  23
H75A  2    0.987453    0.049110    0.850463    91.00000   -1.20000
H75B  2    0.954138    0.104986    0.818578    91.00000   -1.20000
AFIX   0
PART 2 -91
DFIX 1.54 C70B C71B C71B C72B C72B C73B C73B C74B C74B C75B C75B C70B
DANG 2.51 C70B C72B C71B C73B C72B C74B C73B C75B C74B C70B C75B C71B
SIMU C70B > C75B
ISOR C70B > C75B
C70B  1    0.902516    0.251055    0.897288   -91.00000    0.24314    0.25451 =
         0.32641    0.06108   -0.06038    0.00334
AFIX  23
H70C  2    0.926397    0.239993    0.919569   -91.00000   -1.20000
H70D  2    0.882738    0.206543    0.902509   -91.00000   -1.20000
AFIX   0
C71B  1    0.887471    0.348811    0.904477   -91.00000    0.24633    0.21685 =
         0.29653    0.02540   -0.04059   -0.03187
AFIX  23
H71C  2    0.861274    0.358867    0.886310   -91.00000   -1.20000
H71D  2    0.886286    0.358525    0.935455   -91.00000   -1.20000
AFIX   0
C72B  1    0.917514    0.412982    0.890568   -91.00000    0.27328    0.23476 =
         0.29938    0.07078   -0.00250   -0.04030
AFIX  23
H72C  2    0.910103    0.477216    0.894368   -91.00000   -1.20000
H72D  2    0.943400    0.402315    0.909330   -91.00000   -1.20000
AFIX   0
C73B  1    0.919642    0.396260    0.842678   -91.00000    0.25689    0.21830 =
         0.25066    0.13082    0.02707   -0.06577
AFIX  23
H73C  2    0.893087    0.398364    0.824498   -91.00000   -1.20000
H73D  2    0.935116    0.445389    0.832680   -91.00000   -1.20000
AFIX   0
C74B  1    0.938034    0.304418    0.836719   -91.00000    0.27420    0.26895 =
         0.26133    0.11646    0.04462   -0.02572
AFIX  23
H74C  2    0.964766    0.301295    0.854415   -91.00000   -1.20000
H74D  2    0.939198    0.294705    0.805736   -91.00000   -1.20000
AFIX   0
C75B  1    0.911712    0.231312    0.852121   -91.00000    0.21113    0.25617 =
         0.30327    0.09794    0.00007   -0.00501
AFIX  23
H75C  2    0.886964    0.227381    0.830477   -91.00000   -1.20000
H75D  2    0.924720    0.171193    0.853009   -91.00000   -1.20000
AFIX   0
PART -1 90.5
DFIX 1.54 C70C C71C C71C C72C C72C C73C C73C C74C C74C C75C C75C C70C
DANG 2.51 C70C C72C C71C C73C C72C C74C C73C C75C C74C C70C C75C C71C
SIMU C70C > C75C
ISOR C70C > C75C
C70C  1    0.980782    0.665288    1.014660    90.50000    0.14004    0.12212 =
         0.13641    0.00583   -0.00252   -0.04501
AFIX  23
H70E  2    0.952118    0.669474    1.005938    90.50000   -1.20000
H70F  2    0.989556    0.708493    1.038952    90.50000   -1.20000
AFIX   0
C71C  1    0.999236    0.689855    0.976379    90.50000    0.16261    0.10094 =
         0.12142    0.01199   -0.00987   -0.04175
AFIX  23
H71E  2    1.011067    0.751301    0.981103    90.50000   -1.20000
H71F  2    0.978877    0.691924    0.949448    90.50000   -1.20000
AFIX   0
C72C  1    1.030321    0.621017    0.970634    90.50000    0.18024    0.09836 =
         0.13200    0.00339   -0.01802   -0.02195
AFIX  23
H72E  2    1.051037    0.621088    0.997268    90.50000   -1.20000
H72F  2    1.042162    0.640794    0.946034    90.50000   -1.20000
AFIX   0
C73C  1    1.015041    0.523272    0.961936    90.50000    0.17260    0.08507 =
         0.11991    0.05409    0.02462    0.00367
AFIX  23
H73E  2    1.002077    0.516837    0.930947    90.50000   -1.20000
H73F  2    1.036996    0.479625    0.968004    90.50000   -1.20000
AFIX   0
C74C  1    0.986134    0.501951    0.991150    90.50000    0.14465    0.11109 =
         0.11722    0.04765    0.01555    0.02023
AFIX  23
H74E  2    0.959200    0.507914    0.974241    90.50000   -1.20000
H74F  2    0.989889    0.438475    1.002017    90.50000   -1.20000
AFIX   0
C75C  1    0.992585    0.568144    1.029422    90.50000    0.13747    0.14696 =
         0.14353    0.01751   -0.00258   -0.01845
AFIX  23
H75E  2    1.020383    0.567428    1.043934    90.50000   -1.20000
H75F  2    0.977161    0.548037    1.050904    90.50000   -1.20000
AFIX   0
PART -2 -90.5
DFIX 1.54 C70D C71D C71D C72D C72D C73D C73D C74D C74D C75D C75D C70D
DANG 2.51 C70D C72D C71D C73D C72D C74D C73D C75D C74D C70D C75D C71D
SIMU C70D > C75D
ISOR C70D > C75D
C70D  1    0.912403    0.044202    0.978533   -90.50000    0.16008    0.13264 =
         0.17151    0.00778    0.02914    0.00616
AFIX  23
H70G  2    0.914393    0.095450    0.999463   -90.50000   -1.20000
H70H  2    0.888059    0.051621    0.956512   -90.50000   -1.20000
AFIX   0
C71D  1    0.911667   -0.046987    1.002630   -90.50000    0.13266    0.09052 =
         0.15169    0.02051    0.02533   -0.00407
AFIX  23
H71G  2    0.927594   -0.042078    1.032459   -90.50000   -1.20000
H71H  2    0.884652   -0.061779    1.004978   -90.50000   -1.20000
AFIX   0
C72D  1    0.927687   -0.122212    0.977853   -90.50000    0.12993    0.08175 =
         0.15296   -0.00756    0.04356    0.01169
AFIX  23
H72G  2    0.916564   -0.181745    0.983959   -90.50000   -1.20000
H72H  2    0.956304   -0.125582    0.987418   -90.50000   -1.20000
AFIX   0
C73D  1    0.917078   -0.101853    0.928867   -90.50000    0.13188    0.10343 =
         0.14366   -0.04699    0.05291    0.05407
AFIX  23
H73G  2    0.921408   -0.156936    0.912171   -90.50000   -1.20000
H73H  2    0.889247   -0.085077    0.920586   -90.50000   -1.20000
AFIX   0
C74D  1    0.942035   -0.023874    0.918026   -90.50000    0.11129    0.11956 =
         0.16466   -0.03591    0.05252    0.05039
AFIX  23
H74G  2    0.929104    0.006104    0.890592   -90.50000   -1.20000
H74H  2    0.967573   -0.047322    0.914177   -90.50000   -1.20000
AFIX   0
C75D  1    0.947643    0.045154    0.956040   -90.50000    0.14000    0.13084 =
         0.19880   -0.00894    0.03378    0.01825
AFIX  23
H75G  2    0.971500    0.029597    0.977564   -90.50000   -1.20000
H75H  2    0.950948    0.107196    0.944807   -90.50000   -1.20000
AFIX   0
PART 2 -91
DFIX 1.54 C70F C71F C71F C72F C72F C73F C73F C74F C74F C75F C75F C70F
DANG 2.51 C70F C72F C71F C73F C72F C74F C73F C75F C74F C70F C75F C71F
SIMU C70F > C75F
ISOR C70F > C75F
C70F  1    0.778990   -0.052555    0.847017   -91.00000    0.26504    0.19707 =
         0.34116    0.01522    0.08857    0.13558
AFIX  23
H70K  2    0.764448   -0.090673    0.864369   -91.00000   -1.20000
H70L  2    0.764354    0.005187    0.840346   -91.00000   -1.20000
AFIX   0
C71F  1    0.818517   -0.029516    0.875901   -91.00000    0.24913    0.18864 =
         0.37388    0.05378    0.09816    0.15327
AFIX  23
H71K  2    0.814556    0.011939    0.899578   -91.00000   -1.20000
H71L  2    0.830720   -0.086212    0.889440   -91.00000   -1.20000
AFIX   0
C72F  1    0.845791    0.015886    0.849916   -91.00000    0.26037    0.19619 =
         0.35102    0.06341    0.10999    0.16541
AFIX  23
H72K  2    0.870433   -0.018951    0.854215   -91.00000   -1.20000
H72L  2    0.851953    0.078399    0.861215   -91.00000   -1.20000
AFIX   0
C73F  1    0.828088    0.020965    0.800994   -91.00000    0.28836    0.25053 =
         0.37107   -0.00189    0.10934    0.08643
AFIX  23
H73K  2    0.806731    0.066279    0.796059   -91.00000   -1.20000
H73L  2    0.848191    0.041928    0.785154   -91.00000   -1.20000
AFIX   0
C74F  1    0.812273   -0.071624    0.782786   -91.00000    0.31665    0.25535 =
         0.38053   -0.00206    0.08787    0.06372
AFIX  23
H74K  2    0.833279   -0.117784    0.788528   -91.00000   -1.20000
H74L  2    0.802972   -0.067009    0.750852   -91.00000   -1.20000
AFIX   0
C75F  1    0.778655   -0.101391    0.804280   -91.00000    0.28081    0.20256 =
         0.33560   -0.00109    0.09289    0.08420
AFIX  23
H75K  2    0.753670   -0.088977    0.784035   -91.00000   -1.20000
H75L  2    0.780410   -0.168002    0.809619   -91.00000   -1.20000
AFIX   0
PART -2 -90.5
DFIX 1.54 C70G C71G C71G C72G C72G C73G C73G C74G C74G C75G C75G C70G
DANG 2.51 C70G C72G C71G C73G C72G C74G C73G C75G C74G C70G C75G C71G
SIMU C70G > C75G
ISOR C70G > C75G
C70G  1    0.930843    0.262025    0.998177   -90.50000    0.11637    0.17722 =
         0.11368   -0.04294    0.06763    0.02517
AFIX  23
H70M  2    0.906282    0.297079    0.994396   -90.50000   -1.20000
H70N  2    0.924630    0.196541    0.993003   -90.50000   -1.20000
AFIX   0
C71G  1    0.956089    0.277261    1.044101   -90.50000    0.10354    0.15680 =
         0.13162   -0.01231    0.06512    0.02456
AFIX  23
H71M  2    0.983877    0.265181    1.044349   -90.50000   -1.20000
H71N  2    0.947494    0.237560    1.065923   -90.50000   -1.20000
AFIX   0
C72G  1    0.949223    0.379363    1.053147   -90.50000    0.15325    0.19904 =
         0.12490   -0.01141    0.04719    0.01668
AFIX  23
H72M  2    0.925294    0.386456    1.064988   -90.50000   -1.20000
H72N  2    0.971420    0.403878    1.074712   -90.50000   -1.20000
AFIX   0
C73G  1    0.945111    0.431325    1.009534   -90.50000    0.17150    0.22594 =
         0.10283   -0.00743    0.04293    0.02473
AFIX  23
H73M  2    0.950364    0.497141    1.014956   -90.50000   -1.20000
H73N  2    0.918442    0.424329    0.992049   -90.50000   -1.20000
AFIX   0
C74G  1    0.975151    0.389608    0.985038   -90.50000    0.18771    0.22696 =
         0.13272   -0.04098    0.01427    0.01788
AFIX  23
H74M  2    1.000440    0.379605    1.005123   -90.50000   -1.20000
H74N  2    0.979182    0.430046    0.961022   -90.50000   -1.20000
AFIX   0
C75G  1    0.956749    0.297410    0.966978   -90.50000    0.18381    0.19206 =
         0.15366   -0.06044    0.03343    0.04431
AFIX  23
H75M  2    0.940853    0.306193    0.937355   -90.50000   -1.20000
H75N  2    0.977437    0.252478    0.965224   -90.50000   -1.20000
AFIX   0
PART 2 -91
DFIX 1.54 C70H C71H C71H C72H C72H C73H C73H C74H C74H C75H C75H C70H
DANG 2.51 C70H C72H C71H C73H C72H C74H C73H C75H C74H C70H C75H C71H
SIMU C70H > C75H
ISOR C70H > C75H
C70H  1    0.666483    0.194639    0.692241   -91.00000    0.32421    0.34479 =
         0.29900   -0.02676    0.15411    0.03188
AFIX  23
H70O  2    0.686234    0.154755    0.710155   -91.00000   -1.20000
H70P  2    0.664985    0.252160    0.708402   -91.00000   -1.20000
AFIX   0
C71H  1    0.677941    0.215154    0.647782   -91.00000    0.33026    0.35512 =
         0.27426   -0.07437    0.14037    0.06017
AFIX  23
H71O  2    0.692694    0.273059    0.649380   -91.00000   -1.20000
H71P  2    0.694360    0.165411    0.639979   -91.00000   -1.20000
AFIX   0
C72H  1    0.639959    0.222484    0.613739   -91.00000    0.29053    0.29993 =
         0.27655   -0.09854    0.10849    0.06224
AFIX  23
H72O  2    0.645088    0.250656    0.586733   -91.00000   -1.20000
H72P  2    0.621158    0.261408    0.625022   -91.00000   -1.20000
AFIX   0
C73H  1    0.622994    0.126238    0.603889   -91.00000    0.27364    0.23694 =
         0.28279   -0.10599    0.09127    0.04056
AFIX  23
H73O  2    0.595980    0.130508    0.587029   -91.00000   -1.20000
H73P  2    0.638635    0.092077    0.586246   -91.00000   -1.20000
AFIX   0
C74H  1    0.623506    0.076681    0.646449   -91.00000    0.27446    0.24983 =
         0.26999   -0.07863    0.08869    0.04038
AFIX  23
H74O  2    0.645870    0.034187    0.652599   -91.00000   -1.20000
H74P  2    0.599323    0.040759    0.644422   -91.00000   -1.20000
AFIX   0
C75H  1    0.626816    0.147007    0.683067   -91.00000    0.30617    0.31579 =
         0.29746   -0.02637    0.12580    0.03301
AFIX  23
H75O  2    0.622781    0.116224    0.709935   -91.00000   -1.20000
H75P  2    0.606097    0.193346    0.674941   -91.00000   -1.20000
AFIX   0
PART -1 90.5
DFIX 1.54 C70I C71I C71I C72I C72I C73I C73I C74I C74I C75I C75I C70I
DANG 2.51 C70I C72I C71I C73I C72I C74I C73I C75I C74I C70I C75I C71I
SIMU C70I > C75I
ISOR C70I > C75I
C70I  1    0.961317   -0.039724    0.992731    90.50000    0.20105    0.20162 =
         0.24146    0.02095    0.02116    0.05280
AFIX  23
H70Q  2    0.975875    0.003804    0.977891    90.50000   -1.20000
H70R  2    0.979973   -0.083961    1.009253    90.50000   -1.20000
AFIX   0
C71I  1    0.939854    0.011729    1.023809    90.50000    0.17387    0.23771 =
         0.25218    0.02265    0.04733    0.04570
AFIX  23
H71Q  2    0.923182   -0.031814    1.035820    90.50000   -1.20000
H71R  2    0.959219    0.036597    1.048479    90.50000   -1.20000
AFIX   0
C72I  1    0.914526    0.090298    1.001177    90.50000    0.14091    0.25239 =
         0.23136   -0.00732    0.11656    0.05139
AFIX  23
H72Q  2    0.930833    0.136612    0.990405    90.50000   -1.20000
H72R  2    0.900366    0.120080    1.021702    90.50000   -1.20000
AFIX   0
C73I  1    0.885683    0.047075    0.962838    90.50000    0.10566    0.24513 =
         0.22649   -0.04122    0.13017    0.03786
AFIX  23
H73Q  2    0.890984    0.069709    0.934836    90.50000   -1.20000
H73R  2    0.858716    0.064016    0.964470    90.50000   -1.20000
AFIX   0
C74I  1    0.890458   -0.057863    0.965406    90.50000    0.13286    0.20055 =
         0.22375   -0.00356    0.09531    0.01793
AFIX  23
H74Q  2    0.886459   -0.079030    0.994189    90.50000   -1.20000
H74R  2    0.870103   -0.086220    0.942812    90.50000   -1.20000
AFIX   0
C75I  1    0.930333   -0.090039    0.959010    90.50000    0.16452    0.14776 =
         0.24479   -0.01168    0.03090    0.05373
AFIX  23
H75Q  2    0.933668   -0.075753    0.929096    90.50000   -1.20000
H75R  2    0.932870   -0.156838    0.963440    90.50000   -1.20000
AFIX   0
PART 2 -91
DFIX 1.54 C70J C71J C71J C72J C72J C73J C73J C74J C74J C75J C75J C70J
DANG 2.51 C70J C72J C71J C73J C72J C74J C73J C75J C74J C70J C75J C71J
SIMU C70J > C75J
ISOR C70J > C75J
C70J  1    0.713669    0.522678    0.822418   -91.00000    0.54150    0.44682 =
         0.55142    0.01168    0.09868   -0.02162
AFIX  23
H70S  2    0.707624    0.457930    0.827185   -91.00000   -1.20000
H70T  2    0.741963    0.531918    0.832760   -91.00000   -1.20000
AFIX   0
C71J  1    0.690948    0.584947    0.848154   -91.00000    0.54028    0.46103 =
         0.55517    0.00598    0.10555   -0.02076
AFIX  23
H71S  2    0.692567    0.560803    0.877982   -91.00000   -1.20000
H71T  2    0.663220    0.587693    0.833466   -91.00000   -1.20000
AFIX   0
C72J  1    0.709335    0.681070    0.850079   -91.00000    0.53188    0.44621 =
         0.54613   -0.00086    0.11822   -0.01966
AFIX  23
H72S  2    0.689689    0.727949    0.852913   -91.00000   -1.20000
H72T  2    0.731045    0.685800    0.875630   -91.00000   -1.20000
AFIX   0
C73J  1    0.724406    0.696441    0.807887   -91.00000    0.52737    0.44218 =
         0.55029    0.01115    0.11572   -0.02843
AFIX  23
H73S  2    0.750922    0.670762    0.811166   -91.00000   -1.20000
H73T  2    0.725836    0.762725    0.802282   -91.00000   -1.20000
AFIX   0
C74J  1    0.697123    0.650225    0.768941   -91.00000    0.53845    0.45031 =
         0.56490    0.01784    0.11232   -0.01590
AFIX  23
H74S  2    0.669778    0.667050    0.768746   -91.00000   -1.20000
H74T  2    0.703665    0.670978    0.741217   -91.00000   -1.20000
AFIX   0
C75J  1    0.702188    0.545731    0.773410   -91.00000    0.53896    0.45357 =
         0.56503    0.02051    0.10867   -0.02851
AFIX  23
H75S  2    0.677576    0.514635    0.760265   -91.00000   -1.20000
H75T  2    0.722705    0.524887    0.758140   -91.00000   -1.20000
AFIX   0
PART 1 91.0
DFIX 1.54 C70K C71K C71K C72K C72K C73K C73K C74K C74K C75K C75K C70K
DANG 2.51 C70K C72K C71K C73K C72K C74K C73K C75K C74K C70K C75K C71K
SIMU C70K > C75K
ISOR C70K > C75K
C70K  1    0.721374    0.604228    0.659328    91.00000    0.15059    0.10535 =
         0.13277    0.02669    0.05525    0.03484
AFIX  23
H70U  2    0.746634    0.571808    0.664804    91.00000   -1.20000
H70V  2    0.725326    0.664157    0.646285    91.00000   -1.20000
AFIX   0
C71K  1    0.692234    0.549340    0.626401    91.00000    0.14302    0.14212 =
         0.08896    0.05039    0.04032    0.06820
AFIX  23
H71U  2    0.702098    0.541717    0.599159    91.00000   -1.20000
H71V  2    0.667136    0.582322    0.619343    91.00000   -1.20000
AFIX   0
C72K  1    0.686221    0.455516    0.645688    91.00000    0.13852    0.15542 =
         0.17116    0.01926    0.04025    0.04685
AFIX  23
H72U  2    0.711212    0.422213    0.653264    91.00000   -1.20000
H72V  2    0.667732    0.418552    0.624534    91.00000   -1.20000
AFIX   0
C73K  1    0.669437    0.474386    0.687626    91.00000    0.15123    0.18179 =
         0.15253    0.01833    0.05491    0.03736
AFIX  23
H73U  2    0.644837    0.509043    0.679442    91.00000   -1.20000
H73V  2    0.663494    0.415514    0.700352    91.00000   -1.20000
AFIX   0
C74K  1    0.697983    0.528461    0.721927    91.00000    0.14667    0.15460 =
         0.11074    0.00562    0.05285    0.06813
AFIX  23
H74U  2    0.721668    0.491519    0.732219    91.00000   -1.20000
H74V  2    0.685883    0.541125    0.747247    91.00000   -1.20000
AFIX   0
C75K  1    0.709409    0.620290    0.702729    91.00000    0.16523    0.14698 =
         0.12876    0.00981    0.00378    0.02481
AFIX  23
H75U  2    0.687040    0.662786    0.698563    91.00000   -1.20000
H75V  2    0.731228    0.648652    0.723452    91.00000   -1.20000
AFIX   0
PART 1 91.0
DFIX 1.54 C70L C71L C71L C72L C72L C73L C73L C74L C74L C75L C75L C70L
DANG 2.51 C70L C72L C71L C73L C72L C74L C73L C75L C74L C70L C75L C71L
SIMU C70L > C75L
ISOR C70L > C75L
C70L  1    0.566230    0.121906    0.642993    91.00000    0.33583    0.24898 =
         0.27249   -0.06557    0.10255    0.00459
AFIX  23
H70W  2    0.587278    0.076432    0.644201    91.00000   -1.20000
H70X  2    0.545933    0.095284    0.657037    91.00000   -1.20000
AFIX   0
C71L  1    0.582388    0.209437    0.666652    91.00000    0.33391    0.31329 =
         0.24205   -0.04906    0.11371    0.05228
AFIX  23
H71W  2    0.603935    0.233294    0.653783    91.00000   -1.20000
H71X  2    0.592759    0.196025    0.697803    91.00000   -1.20000
AFIX   0
C72L  1    0.549728    0.281919    0.662508    91.00000    0.33418    0.34877 =
         0.29861   -0.06102    0.12718    0.05818
AFIX  23
H72W  2    0.546910    0.301478    0.691961    91.00000   -1.20000
H72X  2    0.556957    0.336084    0.646999    91.00000   -1.20000
AFIX   0
C73L  1    0.510677    0.243796    0.637557    91.00000    0.33768    0.34168 =
         0.33050   -0.08385    0.12080    0.04461
AFIX  23
H73W  2    0.502666    0.192261    0.654194    91.00000   -1.20000
H73X  2    0.490557    0.291887    0.635253    91.00000   -1.20000
AFIX   0
C74L  1    0.513019    0.210821    0.591627    91.00000    0.33170    0.32420 =
         0.34239   -0.08107    0.16702    0.03306
AFIX  23
H74W  2    0.515806    0.263620    0.572776    91.00000   -1.20000
H74X  2    0.488998    0.177437    0.578462    91.00000   -1.20000
AFIX   0
C75L  1    0.548931    0.146732    0.595639    91.00000    0.35251    0.28878 =
         0.33039   -0.06873    0.13970    0.00846
AFIX  23
H75W  2    0.541081    0.090137    0.578901    91.00000   -1.20000
H75X  2    0.569070    0.177259    0.582697    91.00000   -1.20000
AFIX   0
PART 1 101
DFIX 1.54 C50A C51A C51A C52A C52A C53A C53A C52A_$1 C52A_$1 C51A_$1
DFIX 1.54 C51A_$1 C50A
DANG 2.51 C50A C52A C51A C53A C52A C52A_$1 C53A C51A_$1 C52A_$1 C50A
DANG 2.51 C51A_$1 C51A
SIMU C50A > C53A
ISOR C50A > C53A
C50A  1    1.000000    0.510455    0.500000   101.00000    0.25149    0.37052 =
         0.31920    0.00000   -0.05130    0.00000
AFIX  23
H50A  2    1.017466    0.550588    0.520651   101.00000   -1.20000
H50B  2    0.982534    0.550588    0.479349   101.00000   -1.20000
AFIX   0
C51A  1    1.024810    0.457373    0.474352   101.00000    0.16933    0.30751 =
         0.24945    0.01540   -0.08885    0.07384
AFIX  23
H51A  2    1.051415    0.451300    0.492112   101.00000   -1.20000
H51B  2    1.026624    0.491976    0.447693   101.00000   -1.20000
AFIX   0
C52A  1    1.008676    0.362991    0.461480   101.00000    0.19901    0.26485 =
         0.25902    0.04918   -0.08695    0.05094
AFIX  23
H52A  2    0.984530    0.368841    0.439023   101.00000   -1.20000
H52B  2    1.027762    0.328226    0.448611   101.00000   -1.20000
AFIX   0
C53A  1    1.000000    0.311239    0.500000   101.00000    0.26930    0.29248 =
         0.32797    0.00000   -0.09803    0.00000
AFIX  23
H53A  2    0.977478    0.271024    0.489089   101.00000   -1.20000
H53B  2    1.022522    0.271024    0.510911   101.00000   -1.20000
AFIX   0
PART 2 -101
DFIX 1.54 C50B C51B C51B C52B C52B C53B C53B C54B C54B C55B C55B C50B
DANG 2.51 C50B C52B C51B C53B C52B C54B C53B C55B C54B C50B C55B C51B
SIMU C50B > C55B
ISOR C50B > C55B
C50B  1    1.040861    0.594314    0.472964  -101.00000    0.19314    0.34383 =
         0.22854    0.02567    0.04318    0.09558
AFIX  23
H50C  2    1.035957    0.547562    0.494025  -101.00000   -1.20000
H50D  2    1.059457    0.569225    0.456092  -101.00000   -1.20000
AFIX   0
C51B  1    1.056895    0.681357    0.496624  -101.00000    0.18077    0.28996 =
         0.22784    0.01539    0.10115    0.04800
AFIX  23
H51C  2    1.039030    0.700779    0.515639  -101.00000   -1.20000
H51D  2    1.082293    0.667135    0.515687  -101.00000   -1.20000
AFIX   0
C52B  1    1.062368    0.760149    0.467619  -101.00000    0.17242    0.31414 =
         0.24103    0.00513    0.09459    0.02978
AFIX  23
H52C  2    1.085204    0.747374    0.454492  -101.00000   -1.20000
H52D  2    1.068273    0.815570    0.485832  -101.00000   -1.20000
AFIX   0
C53B  1    1.027871    0.779856    0.431449  -101.00000    0.21008    0.31149 =
         0.27253   -0.04359    0.07817    0.07148
AFIX  23
H53C  2    1.035121    0.823396    0.410272  -101.00000   -1.20000
H53D  2    1.006293    0.806406    0.443404  -101.00000   -1.20000
AFIX   0
C54B  1    1.015679    0.687720    0.409378  -101.00000    0.23705    0.31461 =
         0.28088   -0.02643    0.08260    0.08562
AFIX  23
H54A  2    1.037802    0.660792    0.398559  -101.00000   -1.20000
H54B  2    0.993975    0.697025    0.384163  -101.00000   -1.20000
AFIX   0
C55B  1    1.002765    0.622026    0.442444  -101.00000    0.22330    0.34633 =
         0.24565    0.00124    0.04410    0.10527
AFIX  23
H55A  2    0.985157    0.653192    0.458774  -101.00000   -1.20000
H55B  2    0.989284    0.568022    0.427485  -101.00000   -1.20000
AFIX   0
PART 1 81
DFIX 1.54 C40A C41A C41A C42A C42A C43A C43A C44A C44A C45A C45A C40A
DANG 2.51 C40A C42A C41A C43A C42A C44A C43A C45A C44A C40A C45A C41A
SIMU C40A > C45A
ISOR C40A > C45A
C40A  1    0.745888    0.867148    0.677535    81.00000    0.13785    0.12988 =
         0.20074   -0.05659    0.04035   -0.03928
AFIX  23
H40A  2    0.750852    0.836691    0.650980    81.00000   -1.20000
H40B  2    0.721032    0.842892    0.683119    81.00000   -1.20000
AFIX   0
C41A  1    0.740688    0.969698    0.667977    81.00000    0.14588    0.17385 =
         0.17136   -0.04801    0.03300   -0.02606
AFIX  23
H41A  2    0.732169    1.000953    0.692460    81.00000   -1.20000
H41B  2    0.720708    0.979559    0.641175    81.00000   -1.20000
AFIX   0
C42A  1    0.780805    1.008817    0.661919    81.00000    0.10868    0.17745 =
         0.17471   -0.01742    0.03794   -0.04421
AFIX  23
H42A  2    0.790055    0.976832    0.638093    81.00000   -1.20000
H42B  2    0.778876    1.074939    0.655331    81.00000   -1.20000
AFIX   0
C43A  1    0.808215    0.990914    0.706229    81.00000    0.07763    0.15586 =
         0.24478   -0.00012    0.03972   -0.02102
AFIX  23
H43A  2    0.832996    1.024208    0.707795    81.00000   -1.20000
H43B  2    0.796022    1.012484    0.730261    81.00000   -1.20000
AFIX   0
C44A  1    0.815931    0.887610    0.710531    81.00000    0.08083    0.11881 =
         0.25235   -0.02493    0.03952   -0.01712
AFIX  23
H44A  2    0.824220    0.864400    0.684157    81.00000   -1.20000
H44B  2    0.836964    0.875189    0.736074    81.00000   -1.20000
AFIX   0
C45A  1    0.778571    0.839745    0.716079    81.00000    0.11082    0.09512 =
         0.21374   -0.04808    0.04785    0.01519
AFIX  23
H45A  2    0.771664    0.858281    0.743943    81.00000   -1.20000
H45B  2    0.782270    0.772742    0.716476    81.00000   -1.20000
AFIX   0
PART 2 -81
DFIX 1.54 C40B C41B C41B C42B C42B C43B C43B C44B C44B C45B C45B C40B
DANG 2.51 C40B C42B C41B C43B C42B C44B C43B C45B C44B C40B C45B C41B
SIMU C40B > C45B
ISOR C40B > C45B
C40B  1    0.737263    0.829513    0.682297   -81.00000    0.17321    0.17940 =
         0.24769    0.05053    0.03244    0.05772
AFIX  23
H40C  2    0.737447    0.827524    0.713925   -81.00000   -1.20000
H40D  2    0.715976    0.789695    0.667187   -81.00000   -1.20000
AFIX   0
C41B  1    0.730346    0.928758    0.665396   -81.00000    0.14713    0.20686 =
         0.24218    0.04544    0.06461    0.00631
AFIX  23
H41C  2    0.711538    0.960284    0.679984   -81.00000   -1.20000
H41D  2    0.720157    0.929400    0.633535   -81.00000   -1.20000
AFIX   0
C42B  1    0.771127    0.975999    0.676779   -81.00000    0.17046    0.21769 =
         0.26756    0.01672    0.01987   -0.00509
AFIX  23
H42C  2    0.768226    1.042796    0.672577   -81.00000   -1.20000
H42D  2    0.783370    0.964199    0.707613   -81.00000   -1.20000
AFIX   0
C43B  1    0.796292    0.937698    0.647117   -81.00000    0.12264    0.20030 =
         0.21064    0.02820    0.03112    0.02633
AFIX  23
H43C  2    0.823819    0.938889    0.662591   -81.00000   -1.20000
H43D  2    0.793885    0.977204    0.621072   -81.00000   -1.20000
AFIX   0
C44B  1    0.785154    0.838822    0.632308   -81.00000    0.04984    0.03709 =
         0.10829    0.01837    0.00767    0.01289
AFIX  23
H44C  2    0.762006    0.837718    0.608285   -81.00000   -1.20000
H44D  2    0.806948    0.807406    0.622730   -81.00000   -1.20000
AFIX   0
C45B  1    0.776362    0.795072    0.673800   -81.00000    0.14755    0.14752 =
         0.21579    0.03195    0.02187    0.06625
AFIX  23
H45C  2    0.775490    0.727854    0.670526   -81.00000   -1.20000
H45D  2    0.797344    0.810412    0.698964   -81.00000   -1.20000
AFIX   0
PART 2 -91
DFIX 1.54 C60A C61A C61A C62A C62A C63A C63A C64A C64A C65A C65A C60A
DANG 2.51 C60A C62A C61A C63A C62A C64A C63A C65A C64A C60A C65A C61A
SIMU C60A > C65A
ISOR C60A > C65A
C60A  1    0.884610    0.891317    0.450942   -91.00000    0.29186    0.38652 =
         0.22302    0.00380    0.10599   -0.05548
AFIX  23
H60A  2    0.867845    0.848902    0.463474   -91.00000   -1.20000
H60B  2    0.906065    0.856171    0.442609   -91.00000   -1.20000
AFIX   0
C61A  1    0.860450    0.942909    0.410563   -91.00000    0.32216    0.36740 =
         0.24691    0.01999    0.06393   -0.05378
AFIX  23
H61A  2    0.842506    0.900372    0.391840   -91.00000   -1.20000
H61B  2    0.844995    0.992597    0.420139   -91.00000   -1.20000
AFIX   0
C62A  1    0.890618    0.982551    0.385296   -91.00000    0.29801    0.36157 =
         0.25089    0.01936    0.07084   -0.00972
AFIX  23
H62A  2    0.903563    0.932619    0.372368   -91.00000   -1.20000
H62B  2    0.877592    1.023263    0.361572   -91.00000   -1.20000
AFIX   0
C63A  1    0.920745    1.036693    0.418716   -91.00000    0.27134    0.34148 =
         0.24804   -0.00223    0.08026   -0.00009
AFIX  23
H63A  2    0.927809    1.094103    0.405563   -91.00000   -1.20000
H63B  2    0.944632    1.000040    0.428292   -91.00000   -1.20000
AFIX   0
C64A  1    0.901230    1.057801    0.458151   -91.00000    0.28076    0.36187 =
         0.25609   -0.00281    0.06154   -0.02333
AFIX  23
H64A  2    0.916144    1.105271    0.476946   -91.00000   -1.20000
H64B  2    0.874356    1.080195    0.447728   -91.00000   -1.20000
AFIX   0
C65A  1    0.900845    0.967679    0.484058   -91.00000    0.27113    0.38007 =
         0.25639   -0.00743    0.07670   -0.04812
AFIX  23
H65A  2    0.884187    0.974438    0.505869   -91.00000   -1.20000
H65B  2    0.927510    0.952145    0.499541   -91.00000   -1.20000
AFIX   0
PART 1 91
DFIX 1.54 C60B C61B C61B C62B C62B C63B C63B C64B C64B C65B C65B C60B
DANG 2.51 C60B C62B C61B C63B C62B C64B C63B C65B C64B C60B C65B C61B
SIMU C60B > C65B
ISOR C60B > C65B
C60B  1    0.930700    1.097760    0.425462    91.00000    0.32488    0.18805 =
         0.28788   -0.00202    0.09879    0.02067
AFIX  23
H60C  2    0.904137    1.119064    0.412430    91.00000   -1.20000
H60D  2    0.949366    1.127353    0.410004    91.00000   -1.20000
AFIX   0
C61B  1    0.940844    1.120182    0.474623    91.00000    0.35490    0.16297 =
         0.28268   -0.04400    0.07212    0.03122
AFIX  23
H61C  2    0.934227    1.184507    0.479518    91.00000   -1.20000
H61D  2    0.969037    1.111497    0.485959    91.00000   -1.20000
AFIX   0
C62B  1    0.917061    1.055089    0.498601    91.00000    0.36823    0.21416 =
         0.28958   -0.11790    0.04740    0.03275
AFIX  23
H62C  2    0.890383    1.046315    0.481411    91.00000   -1.20000
H62D  2    0.915494    1.079457    0.527671    91.00000   -1.20000
AFIX   0
C63B  1    0.940475    0.963558    0.502795    91.00000    0.38006    0.26356 =
         0.29841   -0.08024    0.03975    0.05654
AFIX  23
H63C  2    0.958771    0.960008    0.531279    91.00000   -1.20000
H63D  2    0.922697    0.910463    0.499912    91.00000   -1.20000
AFIX   0
C64B  1    0.962974    0.965949    0.464631    91.00000    0.37680    0.25955 =
         0.30152   -0.07635    0.05617    0.05562
AFIX  23
H64C  2    0.984405    1.010973    0.470872    91.00000   -1.20000
H64D  2    0.974209    0.905201    0.460896    91.00000   -1.20000
AFIX   0
C65B  1    0.933347    0.993419    0.422510    91.00000    0.32535    0.21633 =
         0.29645   -0.04998    0.07528    0.06137
AFIX  23
H65C  2    0.942835    0.974945    0.396099    91.00000   -1.20000
H65D  2    0.907690    0.964792    0.421841    91.00000   -1.20000
AFIX   0
HKLF 4

REM  M-form
REM R1 =  0.0580 for   22648 Fo > 4sig(Fo)  and  0.0829 for all   32925 data
REM   2285 parameters refined using   1450 restraints

END

WGHT      0.1008     13.5310

REM Highest difference peak  1.096,  deepest hole -1.156,  1-sigma level  0.117
Q1    1   0.7204  0.8639  0.5789  11.00000  0.05    1.10
Q2    1   0.7788  0.6382  0.9203  11.00000  0.05    0.90
Q3    1   0.3043  0.7823  0.4945  11.00000  0.05    0.88
Q4    1   0.6509  0.1332  0.6403  11.00000  0.05    0.72
Q5    1   0.8049  0.7199  0.9918  11.00000  0.05    0.69
Q6    1   0.9653  0.3460  0.8533  11.00000  0.05    0.65
Q7    1   1.0877  0.8177  0.5195  11.00000  0.05    0.63
Q8    1   0.9119  0.1856  0.9820  11.00000  0.05    0.61
Q9    1   0.8504  0.3702  0.8596  11.00000  0.05    0.57
Q10   1   0.9437  0.0974  1.0516  11.00000  0.05    0.56
Q11   1   0.8998 -0.1229  1.1646  11.00000  0.05    0.54
Q12   1   1.0000  0.5885  1.0000  10.50000  0.05    0.53
Q13   1   1.0000  0.4312  0.5000  10.50000  0.05    0.51
Q14   1   0.9131  0.3428  0.8225  11.00000  0.05    0.51
Q15   1   0.9451  0.9062  0.5519  11.00000  0.05    0.50
Q16   1   0.9254 -0.0883  0.9969  11.00000  0.05    0.50
Q17   1   0.8377  0.9973  0.4253  11.00000  0.05    0.50
Q18   1   0.5362  0.1607  0.6425  11.00000  0.05    0.49
Q19   1   0.7406  0.6916  0.9035  11.00000  0.05    0.49
Q20   1   0.7616  0.8168  0.5947  11.00000  0.05    0.48
;
_shelx_res_checksum              52414

_shelx_hkl_file                  
;
   0 -18   0    2.17    2.35
   0 -18   0    0.76    1.92
   0 -18  -1    0.57    2.28
   0 -18   1    1.71    2.12
   0 -18   1   -3.19    2.34
   0 -18  -1    0.52    1.93
   0 -18   2    0.48    2.24
   0 -18  -2    5.24    2.10
   0 -18   2    1.80    2.16
   0 -18  -2    6.85    2.83
   0 -18  -3   14.63    2.79
   0 -18   3   14.16    2.70
   0 -18   3   16.31    3.36
   0 -18   3   15.58    3.05
   0 -18  -3   20.50    3.60
   0 -18   4   -0.74    2.32
   0 -18   4    0.50    2.32
   0 -18   4    2.35    2.00
   0 -18  -5    3.31    1.90
   0 -18   5    0.12    2.12
   0 -18  -6    6.39    2.00
   0 -18   6   -0.80    2.00
   0 -18   6    4.33    2.33
   0 -18   7    3.09    2.34
   0 -18  -7    0.16    1.58
   0 -18   7    3.09    2.03
   0 -18   8    1.98    1.73
   0 -16   0    4.13    2.07
   0 -16   0    5.12    3.34
   0 -16   0    8.91    3.19
   0 -16   1   -1.74    2.67
   0 -16  -1    6.19    3.92
   0 -16  -1   -5.15    3.33
   0 -16  -1    5.10    2.09
   0 -16   1   -1.69    3.69
   0 -16   1   -0.15    1.68
   0 -16   2   18.00    4.51
   0 -16   2   16.76    4.30
   0 -16  -2   21.11    4.69
   0 -16   2   18.46    3.91
   0 -16   2   19.80    2.87
   0 -16  -2   17.74    2.95
   0 -16  -2   22.45    4.46
   0 -16   3   25.29    3.45
   0 -16   3   31.45    4.78
   0 -16  -3   22.19    2.99
   0 -16  -3   32.01    4.86
   0 -16   3   27.82    4.75
   0 -16   3   36.07    5.74
   0 -16  -3   28.82    5.23
   0 -16   4    1.96    2.17
   0 -16   4    5.29    3.53
   0 -16   4    0.88    3.15
   0 -16  -4    1.59    1.68
   0 -16  -4    4.20    3.12
   0 -16   4   -0.93    2.82
   0 -16  -4    6.12    3.81
   0 -16  -5    6.49    3.87
   0 -16  -5    9.77    3.49
   0 -16   5    2.01    2.03
   0 -16  -5    7.17    3.02
   0 -16  -5    0.51    2.95
   0 -16  -5    2.91    1.72
   0 -16   5    7.22    3.82
   0 -16   5    5.73    3.27
   0 -16  -6   29.70    3.37
   0 -16   6   28.37    3.39
   0 -16   6   26.44    4.96
   0 -16  -6   25.55    4.36
   0 -16   6   27.22    4.80
   0 -16  -6   35.25    5.17
   0 -16  -6   31.55    5.45
   0 -16  -7    4.24    2.81
   0 -16  -7    4.28    2.06
   0 -16   7   -4.31    3.27
   0 -16   7    2.55    1.76
   0 -16   7    5.88    3.44
   0 -16  -7    2.20    2.97
   0 -16  -7    5.75    3.19
   0 -16  -8   -2.99    1.89
   0 -16   8    0.11    2.73
   0 -16  -8    3.38    3.29
   0 -16   8   -1.88    2.06
   0 -16  -8    2.91    3.24
   0 -16   8    1.93    2.84
   0 -16  -8   -2.96    2.60
   0 -16  -9    0.23    2.25
   0 -16  -9    4.43    3.25
   0 -16  -9    0.04    3.22
   0 -16  -9    2.54    1.69
   0 -16   9   -0.06    3.05
   0 -16   9    3.15    3.44
   0 -16   9    0.49    1.71
   0 -16  10    3.34    2.80
   0 -16 -10    1.21    2.56
   0 -16  10   -0.17    1.56
   0 -16 -10    1.77    1.55
   0 -16 -10    0.56    2.76
   0 -16  10   -1.70    3.40
   0 -16  11   12.43    3.97
   0 -16  11   14.19    2.63
   0 -16 -11   18.23    3.28
   0 -16 -11   18.77    3.80
   0 -16 -11   17.75    2.44
   0 -16  11    9.78    3.29
   0 -16 -12   10.52    3.14
   0 -16  12    8.88    2.15
   0 -16  12   18.28    4.54
   0 -16 -12   14.13    2.67
   0 -16 -12   11.02    1.98
   0 -16 -12   12.06    2.71
   0 -16 -13    6.27    1.67
   0 -16  13    2.80    1.70
   0 -16  13    2.03    2.91
   0 -16 -13    7.08    2.86
   0 -16 -13    3.96    1.95
   0 -16 -13   -2.18    2.07
   0 -16  14   -0.26    2.94
   0 -16 -14    0.33    1.07
   0 -16 -14    1.78    1.66
   0 -16 -14    1.74    1.53
   0 -16  14   -0.95    1.32
   0 -16 -14    1.04    2.14
   0 -16 -15    6.60    2.37
   0 -16  15    4.54    1.53
   0 -16  15    6.81    3.12
   0 -16 -15    6.34    1.84
   0 -16 -15    7.22    1.98
   0 -16 -15    7.82    1.89
   0 -16 -15    4.13    1.05
   0 -16  16    9.67    1.62
   0 -16 -16   13.49    2.09
   0 -16 -16    9.79    1.94
   0 -16  16   11.86    3.28
   0 -16  17    4.16    2.39
   0 -16  17    1.42    0.94
   0 -16 -17    2.32    1.34
   0 -16 -17    1.48    1.33
   0 -16 -17    2.96    1.65
   0 -16 -18   10.60    1.89
   0 -16  18    2.93    1.72
   0 -16  18    0.43    1.65
   0 -16 -18    9.02    1.49
   0 -16 -18    2.76    1.21
   0 -16 -19    3.42    1.00
   0 -16  19    2.76    1.48
   0 -16 -19    5.92    1.20
   0 -14   0   17.88    4.13
   0 -14   0   13.16    3.98
   0 -14   0   12.43    3.09
   0 -14  -1   36.77    5.68
   0 -14  -1   43.70    5.59
   0 -14   1   37.91    5.36
   0 -14  -1   34.98    4.13
   0 -14   1   38.24    4.19
   0 -14   1   41.14    5.73
   0 -14   2   62.63    5.20
   0 -14  -2   65.08    5.39
   0 -14  -2   53.80    6.22
   0 -14   2   46.08    6.46
   0 -14  -2   61.64    6.63
   0 -14  -3  128.64    9.19
   0 -14  -3  140.48    9.70
   0 -14  -3  116.60    6.94
   0 -14   3  125.76    9.59
   0 -14  -3  122.26    9.50
   0 -14   3  111.43    6.73
   0 -14   4    7.55    3.21
   0 -14  -4    3.80    2.56
   0 -14  -4    1.87    2.98
   0 -14  -4    6.50    2.48
   0 -14   4    0.30    3.06
   0 -14   5    0.08    2.52
   0 -14  -5    1.96    2.20
   0 -14  -5    0.76    2.88
   0 -14  -5    2.53    3.56
   0 -14   5   -2.75    3.36
   0 -14   6   12.73    4.17
   0 -14  -6   10.09    2.93
   0 -14  -6   14.61    4.47
   0 -14  -6   12.00    3.73
   0 -14   6   17.08    4.19
   0 -14   7   21.23    5.41
   0 -14  -7   21.22    4.46
   0 -14   7   18.16    4.31
   0 -14  -7   19.22    3.62
   0 -14  -7   20.49    4.91
   0 -14   8   16.17    4.09
   0 -14   8   16.47    4.93
   0 -14  -8   14.19    4.25
   0 -14  -8   19.45    4.98
   0 -14  -8   21.72    3.50
   0 -14  -9   68.33    7.09
   0 -14  -9   73.99    7.42
   0 -14   9   51.32    7.31
   0 -14   9   69.99    7.48
   0 -14  -9   78.43    7.69
   0 -14  -9   73.24    8.05
   0 -14  -9   74.27    5.80
   0 -14  10   -6.04    3.97
   0 -14 -10    0.74    3.49
   0 -14 -10    1.68    3.32
   0 -14 -10    1.78    2.23
   0 -14 -10    4.72    3.55
   0 -14 -11   61.14    6.98
   0 -14  11   48.76    6.98
   0 -14 -11   53.78    5.10
   0 -14 -11   58.00    7.17
   0 -14 -11   60.29    6.74
   0 -14 -12   -0.40    3.61
   0 -14 -12   -3.53    3.34
   0 -14  12    0.75    3.06
   0 -14 -12   -4.86    3.87
   0 -14 -12    0.26    1.91
   0 -14 -13   -1.08    2.01
   0 -14 -13    2.40    2.99
   0 -14  13   -3.65    3.67
   0 -14 -13    7.00    5.18
   0 -14 -14    4.70    3.69
   0 -14 -14    2.38    2.02
   0 -14 -14   -3.07    2.89
   0 -14  14    4.39    3.91
   0 -14 -15   30.38    5.20
   0 -14 -15   27.53    4.48
   0 -14 -15   25.25    3.40
   0 -14  15   20.52    4.95
   0 -14 -15   29.11    3.57
   0 -14 -16    2.61    2.64
   0 -14 -16    0.94    1.88
   0 -14 -16   -0.32    3.25
   0 -14 -16    4.09    1.72
   0 -14  16    5.52    4.50
   0 -14 -16   -0.03    2.83
   0 -14 -17    8.34    3.45
   0 -14 -17    7.51    2.54
   0 -14 -17    6.49    1.94
   0 -14 -17    9.99    3.12
   0 -14  17    5.87    4.27
   0 -14 -17    7.15    2.04
   0 -14 -18   21.64    3.35
   0 -14 -18   18.99    3.96
   0 -14 -18   24.76    2.94
   0 -14  18   18.11    5.08
   0 -14 -18   29.64    3.98
   0 -14 -18   26.66    3.87
   0 -14 -18   25.14    2.88
   0 -14 -19   19.18    2.55
   0 -14 -19   20.94    3.08
   0 -14 -19   27.65    3.99
   0 -14 -19   18.98    2.94
   0 -14  19   15.86    3.54
   0 -14  19   15.79    4.30
   0 -14 -19   27.65    3.68
   0 -14 -19   22.96    2.61
   0 -14 -20    8.52    2.66
   0 -14 -20    1.74    1.69
   0 -14 -20    7.67    1.57
   0 -14 -20    5.22    1.80
   0 -14  20    5.44    3.30
   0 -14  20    1.74    2.46
   0 -14 -20    3.90    1.78
   0 -14 -20    7.66    2.18
   0 -14  20    0.36    2.26
   0 -14 -21   14.40    2.32
   0 -14 -21    7.24    1.75
   0 -14  21    5.56    2.87
   0 -14  21    5.17    2.48
   0 -14  21    6.70    1.99
   0 -14 -21   10.48    1.56
   0 -14 -21    9.41    1.94
   0 -14 -21   11.65    2.65
   0 -14 -22    7.49    1.76
   0 -14  22    2.83    1.50
   0 -14  22    5.06    2.15
   0 -14 -22    1.23    1.23
   0 -14  22    3.43    2.14
   0 -14 -22    4.54    1.67
   0 -14 -23    6.56    1.35
   0 -14  23    8.11    2.31
   0 -14 -23    6.34    1.34
   0 -14 -23    6.81    1.44
   0 -14  23    2.97    1.68
   0 -14  24    1.96    1.51
   0 -14  24   -0.74    1.20
   0 -14 -24    0.12    0.79
   0 -14 -24    0.38    0.85
   0 -14 -25    1.55    0.83
   0 -14  25   -0.11    1.14
   0 -12   0  112.70    8.64
   0 -12   0  128.01   13.54
   0 -12  -1   55.20    9.28
   0 -12  -1   48.47    4.48
   0 -12   1   43.85    5.94
   0 -12   1   49.78    8.74
   0 -12  -1   44.79    5.87
   0 -12   2    0.22    3.05
   0 -12   2    6.20    3.26
   0 -12  -2   -7.78    5.19
   0 -12  -2    1.23    2.01
   0 -12   2    1.03    4.47
   0 -12   2    6.08    4.45
   0 -12  -2    4.52    2.92
   0 -12   3  284.63   20.26
   0 -12  -3  272.04   12.74
   0 -12  -3  280.02   12.89
   0 -12   3  295.63   13.34
   0 -12  -3  257.25    9.72
   0 -12   3  282.60   21.20
   0 -12  -3  280.22   19.96
   0 -12  -4    9.06    2.52
   0 -12  -4    4.26    2.52
   0 -12   4    1.07    2.90
   0 -12  -4   11.06    3.42
   0 -12  -4   11.52    5.39
   0 -12   4    5.48    4.47
   0 -12   4   13.02    5.67
   0 -12   5   15.19    5.84
   0 -12  -5   17.14    2.99
   0 -12   5   19.86    6.83
   0 -12  -5   16.05    3.68
   0 -12  -5   16.25    3.78
   0 -12   5    6.40    3.34
   0 -12  -6    7.26    3.45
   0 -12   6    0.40    4.50
   0 -12   6    7.84    4.72
   0 -12  -6    3.30    2.61
   0 -12  -6    8.69    2.60
   0 -12   6    6.01    3.66
   0 -12  -6    4.97    2.38
   0 -12  -7   48.98    5.52
   0 -12   7   36.35    9.09
   0 -12  -7   50.95    5.38
   0 -12   7   46.57    5.95
   0 -12  -7   51.95    4.74
   0 -12  -7   45.96    6.20
   0 -12   7   49.62    9.74
   0 -12  -8   20.91    3.45
   0 -12   8   20.74    7.52
   0 -12  -8   22.43    4.68
   0 -12  -8   23.30    4.06
   0 -12  -8   18.59    4.15
   0 -12   8   19.71    4.88
   0 -12   8   24.90    8.17
   0 -12   8   33.67    9.35
   0 -12  -9  129.70    9.72
   0 -12  -9  145.72    9.76
   0 -12  -9  141.96    7.79
   0 -12 -10   10.64    4.24
   0 -12 -10   12.28    2.86
   0 -12 -10    3.92    3.26
   0 -12 -11    8.90    3.86
   0 -12 -11   11.41    4.19
   0 -12 -11    9.20    2.94
   0 -12 -11    3.85    3.54
   0 -12 -12  115.39    7.40
   0 -12 -12  107.74    8.90
   0 -12 -12  102.42    9.47
   0 -12 -12  102.01    8.78
   0 -12 -13    8.28    3.97
   0 -12 -13    4.85    3.51
   0 -12  13    8.50    3.54
   0 -12  13    9.54    4.20
   0 -12 -13   18.77    3.46
   0 -12 -13   13.71    4.76
   0 -12  14    1.74    3.09
   0 -12 -14    2.87    3.55
   0 -12 -14    1.96    2.30
   0 -12 -14    3.04    3.91
   0 -12  14   10.68    5.35
   0 -12 -14    7.89    4.22
   0 -12 -15   15.96    4.39
   0 -12 -15   21.52    5.47
   0 -12  15   20.29    5.79
   0 -12 -15   18.31    3.80
   0 -12  15   16.44    4.95
   0 -12 -16   37.47    5.52
   0 -12 -16   31.12    4.39
   0 -12  16   29.44    6.63
   0 -12  16   23.13    5.10
   0 -12 -16   35.85    6.26
   0 -12 -17    0.22    2.91
   0 -12 -17    6.76    3.41
   0 -12 -17    4.72    2.67
   0 -12  17    7.87    3.94
   0 -12  17   -2.83    4.93
   0 -12 -18    2.71    3.01
   0 -12 -18    4.94    2.90
   0 -12 -18   -1.02    3.29
   0 -12  18   -0.31    2.97
   0 -12 -18    3.34    2.22
   0 -12  18    3.78    4.81
   0 -12 -19    0.12    2.05
   0 -12  19   -0.28    3.36
   0 -12 -19    5.60    3.61
   0 -12 -19    1.72    2.61
   0 -12 -19    0.07    2.52
   0 -12 -19    0.79    1.94
   0 -12  19    2.94    4.44
   0 -12 -20   11.72    3.44
   0 -12  20   12.41    4.68
   0 -12 -20   13.09    2.78
   0 -12  20    3.27    3.03
   0 -12 -20    9.07    2.51
   0 -12 -20   10.65    3.36
   0 -12 -20   14.69    3.84
   0 -12 -20   13.47    3.53
   0 -12 -21    3.17    2.71
   0 -12  21    5.08    3.87
   0 -12 -21    2.32    2.62
   0 -12 -21    0.22    2.13
   0 -12 -21    4.15    2.02
   0 -12 -21   10.24    3.31
   0 -12 -21    4.98    2.22
   0 -12  21   -0.42    2.76
   0 -12 -22   10.88    2.96
   0 -12  22    8.35    3.59
   0 -12 -22    7.39    2.52
   0 -12 -22   10.77    2.58
   0 -12 -22    8.30    2.11
   0 -12 -22   17.20    3.88
   0 -12  22   10.25    3.10
   0 -12 -22   12.80    2.86
   0 -12 -23    7.14    2.30
   0 -12 -23   10.72    2.58
   0 -12  23   -0.13    2.00
   0 -12  23    6.86    3.50
   0 -12 -23    8.83    2.57
   0 -12 -23    9.05    2.05
   0 -12 -23    6.83    2.78
   0 -12 -24    2.07    1.33
   0 -12 -24   -0.61    1.56
   0 -12 -24   -1.58    1.57
   0 -12  24    1.28    2.51
   0 -12  24    2.26    1.73
   0 -12 -24    0.28    1.55
   0 -12 -25   11.52    2.12
   0 -12  25    5.91    1.92
   0 -12  25   13.16    3.25
   0 -12 -25   10.00    2.00
   0 -12 -25    7.22    1.80
   0 -12 -26    7.11    1.65
   0 -12  26    9.47    2.81
   0 -12 -26   11.03    1.88
   0 -12 -27    2.24    1.24
   0 -12  27    2.47    1.23
   0 -12 -27    1.03    1.09
   0 -12  28   -2.16    1.51
   0 -12  28    0.02    1.20
   0 -12 -28    1.45    1.27
   0 -12 -28    2.68    1.01
   0 -12 -28   -0.22    0.86
   0 -12  29   -0.60    0.94
   0 -12 -29    1.32    0.83
   0 -12 -29   -0.41    0.70
   0 -12  29   -0.42    0.75
   0 -12  29   -0.33    1.00
   0 -10   0 1074.98   40.72
   0 -10   0 1081.83   35.53
   0 -10  -1   -0.42    4.48
   0 -10   1    5.75    4.21
   0 -10   1    6.27    5.03
   0 -10  -1    6.83    4.24
   0 -10   2  181.28   14.32
   0 -10   2  196.71   15.52
   0 -10   2  190.49   16.90
   0 -10  -2  206.97   18.07
   0 -10  -2  192.42   14.66
   0 -10   3  481.31   24.22
   0 -10   3  472.56   25.48
   0 -10   3  414.52   22.47
   0 -10  -3  470.91   27.56
   0 -10  -3  437.71   22.07
   0 -10  -4   97.51   10.34
   0 -10  -4   88.65   12.31
   0 -10   4   98.19   11.14
   0 -10  -4   89.49   10.43
   0 -10   4   82.08   10.53
   0 -10   5   51.53    8.48
   0 -10   5   58.44    9.26
   0 -10  -5   59.44    8.75
   0 -10  -5   55.40    7.95
   0 -10  -5   55.61   10.16
   0 -10  -6  125.70   12.67
   0 -10   6  126.18   13.03
   0 -10  -6  131.16   15.21
   0 -10  -6  125.89   11.65
   0 -10   6  117.45   12.95
   0 -10  -7   18.03    6.45
   0 -10   7   15.43    4.89
   0 -10  -7   12.28    4.94
   0 -10   7    8.24    4.28
   0 -10  -8   -1.02    3.83
   0 -10   8    2.34    4.78
   0 -10   8    0.92    4.41
   0 -10  -8    5.03    4.67
   0 -10  -9   52.03    9.20
   0 -10   9   65.07   10.41
   0 -10   9   48.64    9.15
   0 -10   9   55.38    9.91
   0 -10  10   31.70    9.16
   0 -10  10   33.42    8.08
   0 -10  10   31.98    8.25
   0 -10 -10   32.16    7.83
   0 -10 -10   30.14    5.14
   0 -10 -10   27.93    3.69
   0 -10 -10   31.72    5.02
   0 -10  11   27.32    7.37
   0 -10 -11   38.84    5.43
   0 -10  11   29.76    7.77
   0 -10 -11   29.98    4.29
   0 -10 -11   40.60    4.47
   0 -10 -11   43.31    8.56
   0 -10  11   36.59    9.29
   0 -10 -11   39.73    5.87
   0 -10 -12  206.10   11.45
   0 -10  12  243.99   21.29
   0 -10  12  192.94   19.99
   0 -10 -12  202.87   11.75
   0 -10 -12  183.76   11.84
   0 -10 -12  232.94   18.46
   0 -10 -12  221.97   10.30
   0 -10  12  221.41   20.75
   0 -10  13   61.93   12.27
   0 -10 -13   79.45   11.30
   0 -10 -13   69.11    6.02
   0 -10 -13   65.95    6.89
   0 -10 -13   61.73    7.56
   0 -10  13   61.60   11.58
   0 -10 -13   66.49    7.03
   0 -10  13   63.31   11.36
   0 -10 -14   26.41    5.95
   0 -10 -14   30.83    7.65
   0 -10 -14   24.04    4.92
   0 -10  14   26.69    9.03
   0 -10  14   17.02    7.11
   0 -10 -14   23.52    4.80
   0 -10  14   29.10    9.93
   0 -10 -14   21.65    4.16
   0 -10  15   14.81    6.94
   0 -10 -15   32.55    5.53
   0 -10  15   34.38   10.58
   0 -10 -15   34.32    6.35
   0 -10 -15   33.73    5.86
   0 -10  15   42.43   10.81
   0 -10 -15   32.22    4.51
   0 -10 -16   20.22    5.25
   0 -10  16   17.18    7.45
   0 -10  16   29.15   10.74
   0 -10 -16   18.74    3.90
   0 -10 -16   20.63    4.68
   0 -10  16   25.16    9.83
   0 -10 -17    1.54    3.72
   0 -10 -17    6.07    3.52
   0 -10 -17    5.97    2.42
   0 -10  17   -2.70    3.75
   0 -10 -17    2.60    2.51
   0 -10 -18    5.58    3.16
   0 -10 -18    0.43    4.17
   0 -10  18   -2.44    3.69
   0 -10 -18    0.23    3.27
   0 -10 -18   -1.60    2.30
   0 -10 -19    4.34    2.86
   0 -10 -19    6.45    2.78
   0 -10 -19    7.16    4.23
   0 -10  19    1.50    3.93
   0 -10 -19    5.43    2.07
   0 -10 -19    7.16    3.02
   0 -10 -20   15.37    2.68
   0 -10 -20   13.88    4.46
   0 -10  20    9.91    4.69
   0 -10 -20   14.65    3.14
   0 -10 -20   11.19    3.74
   0 -10 -20   12.43    3.25
   0 -10 -21   11.91    3.14
   0 -10 -21   11.90    3.92
   0 -10 -21   10.37    3.67
   0 -10 -21   12.65    3.73
   0 -10  21   15.23    4.95
   0 -10 -21   13.05    2.58
   0 -10 -21   11.09    3.14
   0 -10 -21   10.21    3.07
   0 -10 -22    7.08    2.26
   0 -10 -22    3.26    3.32
   0 -10 -22    1.55    2.59
   0 -10 -22    4.53    2.22
   0 -10  22    1.37    3.42
   0 -10 -22    2.95    2.37
   0 -10 -22   -2.62    2.69
   0 -10 -22    2.33    2.82
   0 -10 -23   10.37    2.58
   0 -10 -23    9.74    2.87
   0 -10 -23    8.29    2.82
   0 -10 -23   14.10    3.73
   0 -10  23   10.98    4.33
   0 -10 -23   14.57    3.04
   0 -10 -23   10.71    2.41
   0 -10 -23    9.36    3.17
   0 -10  24    0.27    2.90
   0 -10 -24    1.13    2.95
   0 -10 -24   -0.33    1.97
   0 -10 -24    2.67    1.96
   0 -10 -24    4.56    2.40
   0 -10 -24    0.05    1.60
   0 -10 -24    2.84    1.76
   0 -10 -25    4.51    1.83
   0 -10 -25    5.70    2.21
   0 -10 -25    8.86    2.41
   0 -10  25    3.13    2.75
   0 -10 -25    5.51    2.37
   0 -10 -25    5.42    1.94
   0 -10 -26    5.29    2.25
   0 -10 -26    6.09    2.19
   0 -10 -26    6.23    2.18
   0 -10  26    4.90    2.47
   0 -10 -26   10.35    1.94
   0 -10 -27    0.69    1.60
   0 -10  27    2.34    2.48
   0 -10 -27    0.97    1.77
   0 -10 -27    1.01    1.25
   0 -10 -28   22.19    2.20
   0 -10 -28   23.09    2.61
   0 -10 -28   19.35    2.79
   0 -10  29    0.07    1.71
   0 -10 -29    2.17    1.31
   0 -10  29    2.91    2.24
   0 -10 -29   -0.12    0.95
   0 -10 -29    2.01    1.30
   0 -10 -30    0.34    1.13
   0 -10  30    1.58    1.34
   0 -10  30    0.25    1.11
   0 -10 -30   -3.22    1.79
   0 -10 -30   -0.02    1.09
   0 -10 -30    0.19    0.76
   0 -10  30    1.70    1.77
   0 -10 -31    0.15    0.88
   0 -10 -31    0.36    0.94
   0 -10  31    2.12    1.67
   0 -10 -31   -1.50    1.35
   0 -10  31   -0.79    0.92
   0 -10  31    1.68    1.21
   0 -10 -32    1.54    0.82
   0 -10  32   -0.08    1.21
   0 -10 -32   -0.47    0.65
   0  -8   0 2106.34   45.52
   0  -8   0 2040.82   50.13
   0  -8  -1    1.11    5.09
   0  -8   1   14.82    4.22
   0  -8  -1   14.57    4.29
   0  -8   1    7.24    4.76
   0  -8   2  425.67   20.96
   0  -8  -2  448.55   19.43
   0  -8  -2  420.00   21.98
   0  -8   2  434.85   19.60
   0  -8  -3   18.57    5.46
   0  -8   3   20.33    5.21
   0  -8  -3   20.90    4.93
   0  -8   3   16.60    4.13
   0  -8  -4   53.86    7.10
   0  -8   4   54.42    7.44
   0  -8  -4   38.13    7.48
   0  -8   4   47.23    7.11
   0  -8   5  367.71   19.00
   0  -8   5  350.86   18.16
   0  -8  -5  322.06   17.06
   0  -8  -5  374.83   21.41
   0  -8   5  332.53   18.34
   0  -8  -6  394.81   22.50
   0  -8  -6  407.63   18.89
   0  -8   6  389.92   20.45
   0  -8   6  417.57   20.73
   0  -8   6  406.46   19.34
   0  -8  -6  395.98   19.18
   0  -8  -7   70.64    9.72
   0  -8   7   73.35    8.13
   0  -8   7   77.32    9.60
   0  -8  -7   73.03    8.64
   0  -8  -7   75.75    8.42
   0  -8   7   70.02    9.09
   0  -8  -8  139.44   11.48
   0  -8   8  135.04   12.82
   0  -8  -8  127.04   12.96
   0  -8   8  133.82   12.47
   0  -8   9  207.47   15.98
   0  -8  -9  185.40   13.94
   0  -8  -9  179.31   15.68
   0  -8   9  179.39   15.50
   0  -8  10   93.90   12.29
   0  -8 -10   86.69   10.98
   0  -8  10   98.40   11.67
   0  -8 -10  104.84   10.57
   0  -8  10  100.83   11.66
   0  -8 -11  161.82   13.73
   0  -8  11  186.34   16.38
   0  -8  11  197.98   16.82
   0  -8  11  155.48   15.79
   0  -8 -11  156.71   14.61
   0  -8 -12    6.48    4.53
   0  -8  12    6.03    4.61
   0  -8 -12    8.20    4.34
   0  -8  12    3.98    4.33
   0  -8  12    3.49    3.77
   0  -8  13   13.12    7.31
   0  -8  13    7.34    5.65
   0  -8  13   11.87    7.05
   0  -8 -13   14.95    6.07
   0  -8  14   64.43   11.98
   0  -8 -14   54.03    9.04
   0  -8  14   65.51   10.63
   0  -8  14   46.95    9.99
   0  -8  15   28.30    8.79
   0  -8 -15   20.20    5.82
   0  -8  15   17.21    7.53
   0  -8  15   12.17    6.06
   0  -8 -16   13.91    4.52
   0  -8 -16   20.57    7.10
   0  -8 -16   19.92    3.86
   0  -8  16   20.49    8.06
   0  -8  16   14.95    8.46
   0  -8 -16   22.95    4.75
   0  -8  16   19.49    8.12
   0  -8 -17   62.70    7.58
   0  -8  17   40.14   12.69
   0  -8 -17   64.11    6.30
   0  -8  17   80.24   13.64
   0  -8  17   87.29   15.53
   0  -8 -17   64.40   10.80
   0  -8 -17   76.90    7.58
   0  -8 -17   58.95    5.07
   0  -8 -18   69.44    6.39
   0  -8 -18   76.89    5.72
   0  -8 -18   83.44    7.84
   0  -8  18   63.93   13.11
   0  -8 -18  101.72   13.73
   0  -8  18   77.35   13.78
   0  -8  18   57.37   13.80
   0  -8 -18   67.60    8.01
   0  -8 -19    7.27    2.59
   0  -8 -19    4.57    2.53
   0  -8  19    6.85    7.93
   0  -8 -19    7.35    3.86
   0  -8 -19    8.14    3.14
   0  -8 -19    7.94    3.63
   0  -8  19   17.20    9.09
   0  -8 -19   10.86    6.41
   0  -8 -20   73.70    6.41
   0  -8 -20   53.00    5.97
   0  -8  20   44.97   13.15
   0  -8 -20   45.45    6.37
   0  -8 -20   60.30    6.85
   0  -8 -20   64.35   10.89
   0  -8  20   45.72   13.91
   0  -8 -20   65.81    6.19
   0  -8 -20   66.75    7.00
   0  -8 -21   16.74    4.28
   0  -8 -21   18.58    4.53
   0  -8 -21   23.14    5.03
   0  -8 -21   19.95    3.95
   0  -8 -21   18.04    3.15
   0  -8 -21   18.62    3.88
   0  -8 -22   23.64    5.06
   0  -8 -22   38.32    5.03
   0  -8 -22   26.18    5.02
   0  -8 -22   29.23    4.62
   0  -8 -22   44.04    5.31
   0  -8 -22   29.66    3.85
   0  -8 -22   31.96    4.43
   0  -8 -23    9.96    4.20
   0  -8 -23   13.43    3.47
   0  -8 -23    6.02    2.63
   0  -8 -23   13.06    4.13
   0  -8 -23   13.36    3.62
   0  -8 -23    9.89    2.79
   0  -8 -23    9.32    3.29
   0  -8 -24    1.52    2.24
   0  -8 -24    5.86    2.42
   0  -8 -24    3.15    2.65
   0  -8 -24    1.14    2.41
   0  -8 -24    1.28    2.98
   0  -8 -24    3.76    2.57
   0  -8  24    1.31    3.41
   0  -8 -25   62.52    5.71
   0  -8 -25   47.18    4.98
   0  -8 -25   58.94    4.90
   0  -8 -25   60.29    5.94
   0  -8 -25   59.48    5.27
   0  -8 -26   11.82    2.86
   0  -8 -26    9.41    2.98
   0  -8 -26    4.81    2.81
   0  -8  26    4.83    3.67
   0  -8 -26    5.48    2.22
   0  -8 -27    0.11    2.27
   0  -8  27    1.19    2.67
   0  -8 -27   -0.25    2.04
   0  -8 -27   -0.26    1.63
   0  -8 -28    5.31    1.86
   0  -8  28    4.28    3.23
   0  -8 -28    5.34    2.29
   0  -8 -28    5.61    2.22
   0  -8 -29    1.18    1.79
   0  -8 -29   -2.64    2.07
   0  -8 -29    2.81    1.52
   0  -8  29    0.91    2.74
   0  -8  30    2.08    2.29
   0  -8  30    3.24    2.39
   0  -8 -30    2.08    1.40
   0  -8 -30    0.82    1.97
   0  -8 -30    1.74    1.77
   0  -8 -30    3.34    1.60
   0  -8 -31    0.45    1.94
   0  -8  31    0.91    1.91
   0  -8 -31    0.49    1.27
   0  -8 -31    1.14    1.04
   0  -8  31   -0.07    1.91
   0  -8 -31    2.10    1.52
   0  -8  32    2.24    1.87
   0  -8 -32    2.51    1.08
   0  -8  32    0.12    1.86
   0  -8 -32    2.01    1.55
   0  -8 -32    4.65    1.44
   0  -8 -32    1.94    1.10
   0  -8  33    0.34    1.40
   0  -8 -33    2.37    1.38
   0  -8 -33    0.68    0.85
   0  -8 -33   -0.16    0.78
   0  -8  33    0.48    1.44
   0  -8 -33    2.14    1.08
   0  -8  33    0.33    1.33
   0  -8 -34    2.13    0.84
   0  -8  34    3.17    1.47
   0  -8 -34    2.40    1.20
   0  -8  34    2.93    1.38
   0  -8 -34    2.04    0.88
   0  -6   0  417.07   15.91
   0  -6   0  445.08   18.48
   0  -6   1  180.06   10.60
   0  -6   1  189.39   11.92
   0  -6  -1  193.96   10.71
   0  -6  -1  191.14   12.22
   0  -6  -2 1381.51   34.94
   0  -6  -2 1412.80   31.06
   0  -6   2 1413.53   33.57
   0  -6   2 1363.76   31.54
   0  -6   3   98.21    8.26
   0  -6  -3   90.42    8.46
   0  -6   3  115.41    8.90
   0  -6  -3  110.91    8.21
   0  -6  -4   20.81    4.37
   0  -6  -4   26.37    4.48
   0  -6   4   19.93    4.27
   0  -6   4   24.41    5.10
   0  -6   5   35.63    4.69
   0  -6  -5   36.64    5.42
   0  -6  -5   36.35    5.93
   0  -6   5   32.96    5.58
   0  -6  -6   85.90    9.87
   0  -6  -6   47.63    5.89
   0  -6   6   49.70    6.48
   0  -6   6   79.85    8.01
   0  -6   6   40.60    6.28
   0  -6  -6   46.85    5.88
   0  -6  -7   81.56    7.77
   0  -6  -7   77.46    8.04
   0  -6   7   91.09    8.75
   0  -6   7   84.07    6.90
   0  -6   7   90.43    9.47
   0  -6  -7   84.55    8.20
   0  -6   8  160.02    9.64
   0  -6   8  134.05   11.85
   0  -6  -8  138.72   10.34
   0  -6  -8  141.91   12.10
   0  -6   8  145.88   11.28
   0  -6  -8  136.57    7.54
   0  -6   9   85.24    9.08
   0  -6   9   82.16    9.82
   0  -6  -9   92.28    8.65
   0  -6  -9   75.43    8.52
   0  -6   9   78.64    8.63
   0  -6  -9   82.85    6.44
   0  -6  10    9.06    5.33
   0  -6 -10    3.44    2.11
   0  -6  10    7.92    4.78
   0  -6  10    3.66    4.24
   0  -6 -10   10.14    5.00
   0  -6 -10    4.77    3.39
   0  -6  11   16.68    5.58
   0  -6 -11   20.86    4.67
   0  -6  11   32.46    6.75
   0  -6  11   31.75    6.68
   0  -6 -11   23.50    5.68
   0  -6 -11   17.61    3.81
   0  -6  12  119.41   12.00
   0  -6 -12   93.84   10.45
   0  -6  12   74.12   11.71
   0  -6  12  121.75   12.14
   0  -6 -12   82.63    9.18
   0  -6 -12   99.48    8.83
   0  -6  13    9.17    5.83
   0  -6 -13   19.31    5.77
   0  -6 -13   15.00    4.50
   0  -6  13   14.64    5.38
   0  -6  13    7.92    5.01
   0  -6 -13   17.67    4.98
   0  -6  14   37.58    8.96
   0  -6  14   13.06    5.74
   0  -6 -14   17.24    4.72
   0  -6  14   30.06    7.26
   0  -6 -14   25.37    6.27
   0  -6 -15  102.42   11.72
   0  -6  15  106.97   12.72
   0  -6  15  124.63   15.19
   0  -6 -15  105.77   10.56
   0  -6  15   68.81   13.02
   0  -6  16    6.28    5.90
   0  -6 -16    1.30    4.36
   0  -6  16   10.00    6.43
   0  -6  16   -3.23    5.76
   0  -6 -16   -2.14    3.61
   0  -6  17    4.69    7.99
   0  -6 -17   11.24    5.54
   0  -6  17   22.40    7.93
   0  -6  17   14.47    7.16
   0  -6 -17   16.99    5.42
   0  -6 -18  249.74   17.44
   0  -6  18  231.17   22.56
   0  -6 -18  234.00   18.77
   0  -6  19   20.48    9.86
   0  -6 -19   30.79    7.99
   0  -6  19   33.34    9.71
   0  -6 -20  133.04    8.07
   0  -6 -20  113.26    9.30
   0  -6 -20  154.32   15.93
   0  -6  20  131.73   18.58
   0  -6  20  139.10   19.71
   0  -6 -20  124.43    9.62
   0  -6 -20  129.00    8.86
   0  -6 -20  136.55    8.33
   0  -6  20  108.82   20.05
   0  -6 -20  138.38    7.65
   0  -6 -21    2.55    2.99
   0  -6  21   15.45    9.42
   0  -6 -21   12.60    4.02
   0  -6 -21    4.71    2.78
   0  -6 -21    0.67    4.37
   0  -6 -21    7.60    3.61
   0  -6 -21    6.14    2.36
   0  -6  21    1.47    5.29
   0  -6 -21    3.93    2.46
   0  -6  21   18.31    9.78
   0  -6 -21    6.71    3.07
   0  -6 -21    3.65    2.55
   0  -6 -22   17.35    4.45
   0  -6 -22    9.03    2.82
   0  -6  22   11.76    3.80
   0  -6 -22   19.99    3.87
   0  -6 -22   11.17    3.31
   0  -6 -22   12.14    3.32
   0  -6 -22   11.50    2.82
   0  -6 -22   20.64    6.79
   0  -6 -22   11.55    4.40
   0  -6  22   16.58    9.03
   0  -6  22   18.19    7.99
   0  -6  22   10.62    8.19
   0  -6 -22   20.30    3.92
   0  -6 -22   14.10    3.08
   0  -6 -23   30.61    4.18
   0  -6 -23   30.24    5.25
   0  -6 -23   29.97    4.28
   0  -6  23    8.90    5.83
   0  -6  23   19.02    3.94
   0  -6 -23   28.00    4.74
   0  -6  23   39.99   11.04
   0  -6  23   40.90   11.40
   0  -6 -23   25.70    3.86
   0  -6 -23   25.26    7.26
   0  -6 -23   28.69    4.51
   0  -6 -23   25.21    3.81
   0  -6 -23   29.08    4.31
   0  -6 -24   13.64    2.97
   0  -6  24   17.88    3.83
   0  -6 -24   16.47    3.75
   0  -6 -24   14.39    3.03
   0  -6 -24   18.59    3.42
   0  -6 -24   16.22    3.27
   0  -6 -24   20.42    3.38
   0  -6 -24   17.30    3.59
   0  -6 -25   28.99    4.01
   0  -6 -25   27.55    3.88
   0  -6 -25   25.72    3.69
   0  -6 -25   28.35    4.43
   0  -6 -25   27.10    3.92
   0  -6  25   21.68    4.19
   0  -6 -25   23.93    3.87
   0  -6 -26   29.36    4.03
   0  -6 -26   23.34    3.41
   0  -6  26   26.80    4.67
   0  -6 -26   23.94    3.37
   0  -6 -26   26.28    3.88
   0  -6 -26   23.94    4.00
   0  -6  27    9.54    3.53
   0  -6 -27   13.27    3.11
   0  -6 -27    8.16    2.89
   0  -6 -27    8.91    2.70
   0  -6 -27   11.96    2.78
   0  -6 -28   22.16    3.73
   0  -6 -28   19.56    3.20
   0  -6 -28   19.26    3.17
   0  -6  28   15.71    3.30
   0  -6 -28   16.46    3.46
   0  -6 -29    3.04    2.00
   0  -6 -29    3.27    2.16
   0  -6 -29    3.50    2.08
   0  -6  29   -2.13    2.58
   0  -6  30    0.27    1.88
   0  -6 -30    3.06    2.86
   0  -6 -30    2.36    1.59
   0  -6 -30    3.52    1.90
   0  -6  30   -0.86    2.81
   0  -6 -30    0.02    1.84
   0  -6  31    1.04    2.66
   0  -6 -31    4.10    1.69
   0  -6 -31    2.39    2.30
   0  -6 -31    0.24    1.58
   0  -6  31    7.01    2.37
   0  -6 -31    0.12    1.47
   0  -6  32    1.33    2.42
   0  -6 -32    0.60    1.25
   0  -6  32    1.10    1.87
   0  -6 -32    1.15    1.32
   0  -6 -32    1.88    2.23
   0  -6 -32    2.33    1.56
   0  -6 -33    1.06    1.74
   0  -6 -33    1.09    1.11
   0  -6 -33    2.29    1.35
   0  -6 -33    3.70    1.58
   0  -6  33    3.00    2.49
   0  -6  33    1.08    1.65
   0  -6 -34    2.38    1.10
   0  -6 -34    2.77    1.08
   0  -6  34    2.73    2.33
   0  -6 -34    3.73    1.77
   0  -6 -34    2.92    1.12
   0  -6  34    0.74    0.90
   0  -6 -35    2.39    1.38
   0  -6  35    2.25    1.52
   0  -6 -35    0.91    0.77
   0  -6 -35    0.55    0.79
   0  -6  35    1.65    1.79
   0  -6  36    0.84    1.16
   0  -6 -36    1.22    0.73
   0  -6 -36    0.29    0.60
   0  -6  36    1.05    1.36
   0  -4   0  294.23   12.54
   0  -4   0  266.31   10.27
   0  -4   1  739.63   19.41
   0  -4  -1  726.44   19.63
   0  -4  -1  679.04   17.00
   0  -4   1  691.10   17.42
   0  -4   2   62.16    5.19
   0  -4   2   83.45    6.89
   0  -4  -2   66.53    4.99
   0  -4  -2   79.40    6.97
   0  -4  -3  935.92   20.69
   0  -4  -3  959.99   23.47
   0  -4   3  941.49   22.00
   0  -4   3  992.06   21.67
   0  -4  -3  898.40   13.48
   0  -4   4   56.31    5.08
   0  -4  -4   63.68    3.54
   0  -4  -4   64.49    5.30
   0  -4   4   58.24    5.68
   0  -4  -4   52.38    5.72
   0  -4  -5   47.42    4.99
   0  -4  -5   51.70    5.11
   0  -4   5   47.09    5.57
   0  -4   5   40.15    4.85
   0  -4   5   41.66    4.18
   0  -4  -5   47.57    3.63
   0  -4  -5   39.24    5.09
   0  -4   6  688.25   16.69
   0  -4  -6  659.64   20.08
   0  -4  -6  662.41   15.57
   0  -4  -6  695.95   19.70
   0  -4   6  661.92   19.25
   0  -4   6  660.29   21.35
   0  -4  -6  662.54   19.19
   0  -4  -7  226.54    9.43
   0  -4   7  219.60    8.70
   0  -4  -7  227.98   11.78
   0  -4  -7  217.47   11.21
   0  -4   7  215.60   11.31
   0  -4   7  215.20   12.83
   0  -4  -8  958.89   25.88
   0  -4   8  971.47   25.94
   0  -4   8 1002.58   19.55
   0  -4  -8  963.08   25.00
   0  -4   8 1005.42   26.16
   0  -4  -8  924.83   21.88
   0  -4  -9  847.78   25.02
   0  -4  -9  815.27   21.36
   0  -4   9  859.91   25.31
   0  -4   9  850.91   24.98
   0  -4  -9  807.68   23.00
   0  -4 -10  245.34   11.95
   0  -4  10  296.00   15.46
   0  -4 -10  256.46   14.17
   0  -4  10  287.09   14.89
   0  -4 -10  240.78   12.54
   0  -4  10  227.30   16.38
   0  -4  11    3.57    4.71
   0  -4  11   17.70    6.38
   0  -4 -11    1.17    3.73
   0  -4 -11   22.73    6.16
   0  -4 -11   -0.62    2.70
   0  -4  12  726.08   25.99
   0  -4 -12  743.51   26.54
   0  -4 -12  725.47   23.60
   0  -4  12  768.91   28.69
   0  -4 -12  695.96   21.91
   0  -4  13  104.74   10.54
   0  -4  13  109.83   11.82
   0  -4 -13  131.50   11.48
   0  -4 -13   99.37    8.26
   0  -4 -13  128.36   10.28
   0  -4 -14  291.78   16.23
   0  -4  14  321.30   21.12
   0  -4  14  308.55   19.36
   0  -4 -14  334.29   18.86
   0  -4 -15   24.21    6.09
   0  -4  15    9.76    5.03
   0  -4  15   26.22    7.76
   0  -4 -15   14.63    5.00
   0  -4  16  301.91   22.68
   0  -4  16  298.77   19.34
   0  -4 -16  330.38   18.68
   0  -4 -16  351.01   20.43
   0  -4 -17    4.20    3.62
   0  -4 -17   -2.50    3.76
   0  -4  17    9.31    6.78
   0  -4 -18  152.14   14.18
   0  -4  18  115.34   15.76
   0  -4  18  159.28   18.30
   0  -4 -18  154.09   13.76
   0  -4 -19   96.42   11.42
   0  -4  19  108.96   15.49
   0  -4  19  102.11   14.66
   0  -4 -19  107.36   12.30
   0  -4 -20   61.59   10.43
   0  -4 -20   64.37    9.98
   0  -4  20   54.91   11.00
   0  -4  20   34.22    9.96
   0  -4  21   40.64   10.41
   0  -4 -21   45.66    9.07
   0  -4 -21   48.02    9.11
   0  -4  21   32.60    9.43
   0  -4 -22   91.28    6.58
   0  -4 -22  103.44    6.56
   0  -4  22   83.14   14.19
   0  -4 -22   95.63    6.39
   0  -4 -22   99.90    7.39
   0  -4 -22   99.58    7.02
   0  -4 -22   75.71    6.02
   0  -4  22  122.23   15.61
   0  -4 -22   97.46   12.10
   0  -4 -22  106.11    7.20
   0  -4 -22  116.67   13.81
   0  -4 -23   25.01    3.87
   0  -4 -23   24.71    6.98
   0  -4  23   23.63    8.33
   0  -4 -23   22.04    3.85
   0  -4 -23   29.58    4.31
   0  -4 -23   26.08    3.83
   0  -4 -23   32.26    4.11
   0  -4  23   27.05    9.03
   0  -4 -23   24.14    4.16
   0  -4 -23   34.15    8.31
   0  -4 -23   27.31    3.85
   0  -4 -24   15.71    2.98
   0  -4 -24   17.42    7.15
   0  -4 -24   21.04    3.57
   0  -4 -24   19.45    3.67
   0  -4 -24   21.64    4.07
   0  -4  24   21.45    8.41
   0  -4  24   26.56    8.32
   0  -4 -24   32.40    7.93
   0  -4  24   20.14    7.09
   0  -4 -24   25.20    3.93
   0  -4 -24   20.92    3.96
   0  -4 -25   32.21    4.10
   0  -4 -25   31.97    4.07
   0  -4 -25   32.57    4.38
   0  -4  25   20.25    7.73
   0  -4  25   26.66    8.35
   0  -4  25   29.74    9.09
   0  -4 -25   29.95    8.29
   0  -4 -25   31.08    8.04
   0  -4 -25   31.04    4.47
   0  -4 -26   51.07    5.42
   0  -4 -26   55.10    5.26
   0  -4  26   38.72    5.45
   0  -4 -26   47.18    5.16
   0  -4 -26   48.07    4.88
   0  -4 -27    3.55    2.18
   0  -4 -27    3.36    3.42
   0  -4 -27    1.24    2.14
   0  -4  27    4.16    2.93
   0  -4 -27   -1.70    2.57
   0  -4 -28    8.80    2.63
   0  -4 -28    9.47    2.72
   0  -4  28    5.21    2.84
   0  -4 -28    9.47    2.75
   0  -4 -28    7.62    2.91
   0  -4  28    5.25    3.02
   0  -4 -29    0.03    1.85
   0  -4 -29   -1.16    2.74
   0  -4 -29   -0.14    1.89
   0  -4  29   -0.88    2.94
   0  -4  29    2.16    2.91
   0  -4 -29   -4.89    2.53
   0  -4 -29    0.31    2.18
   0  -4 -30   40.23    3.91
   0  -4  30   30.95    4.76
   0  -4 -30   35.80    4.06
   0  -4 -30   43.56    5.04
   0  -4 -30   34.55    4.39
   0  -4 -30   37.25    4.05
   0  -4  30   27.06    4.16
   0  -4 -31    1.99    1.69
   0  -4 -31    2.90    2.67
   0  -4 -31    1.72    1.68
   0  -4  31    0.60    2.34
   0  -4 -31    0.25    2.18
   0  -4 -31    2.89    1.83
   0  -4  31    2.76    2.41
   0  -4 -32   10.38    2.29
   0  -4 -32   10.81    3.04
   0  -4 -32   14.57    2.38
   0  -4  32   10.91    3.28
   0  -4 -32   16.47    2.50
   0  -4 -33    4.70    1.59
   0  -4 -33    6.10    1.72
   0  -4  33    5.36    2.80
   0  -4 -33    5.29    1.66
   0  -4  33    0.71    2.03
   0  -4 -33    3.11    2.12
   0  -4 -34   -1.03    1.83
   0  -4  34    3.20    2.02
   0  -4 -34   -1.32    1.20
   0  -4 -34   -2.42    1.34
   0  -4  34   -3.88    2.63
   0  -4 -34   -0.50    1.15
   0  -4  35    4.17    2.60
   0  -4 -35    1.54    1.08
   0  -4 -35    3.02    1.79
   0  -4  35    1.88    1.58
   0  -4 -35    2.61    1.04
   0  -4 -36    1.48    1.26
   0  -4 -36   -0.50    0.80
   0  -4 -36    0.61    1.03
   0  -4  36    3.14    2.16
   0  -4 -36    0.88    0.73
   0  -4 -36    0.01    0.88
   0  -4  36   -0.27    1.25
   0  -4  37   -0.23    1.14
   0  -4 -37    1.41    0.85
   0  -4  37   -1.04    1.48
   0  -4 -37    1.28    1.16
   0  -4  37    2.26    0.89
   0  -2   0 1975.23   28.06
   0  -2   0 1991.95   26.72
   0  -2   1  484.60   10.95
   0  -2  -1  490.68   11.58
   0  -2   1  485.23   10.75
   0  -2   2   48.99    3.30
   0  -2  -2   44.00    2.19
   0  -2   2   47.02    3.60
   0  -2  -2   48.37    3.66
   0  -2  -3 3526.53   41.88
   0  -2  -3 3662.66   45.26
   0  -2  -3 3733.13   46.46
   0  -2   3 3586.54   47.37
   0  -2   3 3722.27   43.24
   0  -2  -4  132.45    6.62
   0  -2  -4  130.08    6.27
   0  -2   4  147.45    6.92
   0  -2   4  148.13    5.37
   0  -2  -4  138.39    5.70
   0  -2   5  360.31   11.36
   0  -2   5  367.35    8.03
   0  -2  -5  355.06   10.69
   0  -2  -5  371.45   10.41
   0  -2   5  341.86   10.94
   0  -2  -5  365.23   11.77
   0  -2   6  686.27   17.15
   0  -2   6  700.67   17.75
   0  -2  -6  671.37   17.72
   0  -2  -6  664.41   15.96
   0  -2   6  669.76   11.07
   0  -2  -6  662.90   15.35
   0  -2  -7 1108.77   25.27
   0  -2  -7 1079.65   22.87
   0  -2  -7 1092.68   21.30
   0  -2   7 1156.89   26.00
   0  -2   7 1148.27   24.79
   0  -2  -8  338.71   12.66
   0  -2   8  337.41   13.32
   0  -2  -8  340.56   11.03
   0  -2  -8  344.89   14.42
   0  -2   8  369.61   15.20
   0  -2  -9  157.78   10.35
   0  -2  -9  157.69    9.10
   0  -2   9  142.26   10.63
   0  -2   9  144.97    9.58
   0  -2  -9  147.20    7.38
   0  -2  10  193.48   11.58
   0  -2 -10  204.65   12.49
   0  -2 -10  177.97    8.30
   0  -2 -10  210.38   11.05
   0  -2  10  211.10   14.05
   0  -2  11  396.46   20.31
   0  -2 -11  408.27   18.05
   0  -2 -11  387.45   12.45
   0  -2  11  402.98   17.69
   0  -2 -11  427.70   16.45
   0  -2 -12  983.75   27.46
   0  -2 -12 1045.99   30.57
   0  -2  12  888.87   28.23
   0  -2  12  953.42   33.70
   0  -2 -13   51.21    7.64
   0  -2  13   59.51   10.82
   0  -2 -13   47.63    6.82
   0  -2 -14   19.16    4.41
   0  -2 -14   20.84    5.46
   0  -2  14   11.95    5.94
   0  -2  14   17.34    6.99
   0  -2 -15   71.75    9.03
   0  -2  15   54.49   10.13
   0  -2 -15   67.49    8.23
   0  -2  15   55.45    9.87
   0  -2  16   16.18    6.60
   0  -2 -16   22.23    5.63
   0  -2  16   23.80    6.19
   0  -2 -16   24.91    5.23
   0  -2  17   11.03    6.46
   0  -2 -17   11.95    5.57
   0  -2  17   10.63    5.45
   0  -2 -17   16.02    5.23
   0  -2  18   26.54    7.98
   0  -2  18   24.39    7.71
   0  -2 -18   24.56    5.96
   0  -2 -18   20.20    5.41
   0  -2  19   18.33    7.43
   0  -2 -19    8.28    4.06
   0  -2 -19   11.82    4.24
   0  -2 -20   79.60   10.69
   0  -2 -20   77.41   10.43
   0  -2  20   83.56   12.04
   0  -2  21   71.56   10.67
   0  -2 -21   72.29   10.58
   0  -2  21   71.90   11.72
   0  -2 -21   84.93   11.16
   0  -2  22   16.00    6.47
   0  -2  22   18.33    6.47
   0  -2 -22   14.60    5.77
   0  -2 -22   12.55    5.05
   0  -2 -23    0.48    3.92
   0  -2 -23    2.40    2.67
   0  -2  23    0.70    4.28
   0  -2 -23    3.46    2.48
   0  -2 -23    2.26    3.59
   0  -2  23   -3.67    4.92
   0  -2 -23   -0.44    2.21
   0  -2 -23   -0.50    2.30
   0  -2  24    1.65    4.03
   0  -2 -24    4.77    2.22
   0  -2 -24    1.45    2.13
   0  -2 -24    3.88    2.22
   0  -2 -24    8.10    4.94
   0  -2 -24    5.38    2.55
   0  -2  24   -0.45    4.68
   0  -2 -24    8.88    5.21
   0  -2  25   33.83    5.11
   0  -2  25   31.07    8.46
   0  -2 -25   31.99    4.48
   0  -2 -25   34.82    4.05
   0  -2 -25   32.82    4.44
   0  -2 -25   34.42    8.86
   0  -2 -25   38.36    4.27
   0  -2  25   33.96    8.52
   0  -2 -26   25.25    3.54
   0  -2 -26   17.26    3.86
   0  -2 -26   17.28    3.44
   0  -2  26   14.65    6.16
   0  -2 -26   21.40    7.50
   0  -2  26   16.61    3.72
   0  -2 -26   20.43    3.47
   0  -2 -26   22.98    4.64
   0  -2  26   19.44    7.59
   0  -2  26   16.65    4.91
   0  -2 -27   20.13    4.12
   0  -2 -27   34.44    3.97
   0  -2 -27   25.28    3.72
   0  -2  27   13.38    4.27
   0  -2  27   19.02    3.36
   0  -2 -27   30.22    3.93
   0  -2 -27   27.37    4.51
   0  -2 -28   12.69    3.46
   0  -2 -28    5.32    2.25
   0  -2 -28    5.27    2.44
   0  -2 -28    9.42    2.67
   0  -2  28    2.22    3.24
   0  -2  28    6.19    2.51
   0  -2 -28    7.94    3.31
   0  -2 -29    9.45    2.58
   0  -2  29    3.03    3.12
   0  -2 -29   11.97    3.31
   0  -2  29    7.69    3.10
   0  -2 -29    5.68    2.23
   0  -2 -29    9.32    2.51
   0  -2 -29   10.28    3.67
   0  -2 -30    1.46    1.79
   0  -2 -30   -1.24    1.73
   0  -2 -30   -0.93    2.63
   0  -2 -30    0.03    1.79
   0  -2 -30    1.09    2.45
   0  -2  30    5.37    3.33
   0  -2 -31    4.99    2.54
   0  -2 -31    8.67    2.93
   0  -2 -31    9.06    2.44
   0  -2 -31    6.83    2.13
   0  -2 -31    7.34    2.36
   0  -2  31    5.29    2.99
   0  -2 -32    4.47    1.75
   0  -2 -32    3.67    2.10
   0  -2 -32    3.82    1.77
   0  -2 -32    8.13    2.77
   0  -2  32    2.11    2.64
   0  -2 -32    1.54    1.63
   0  -2  32    0.00    2.40
   0  -2 -33    5.79    1.67
   0  -2 -33    6.46    1.81
   0  -2  33   13.11    3.27
   0  -2 -33    8.57    2.70
   0  -2 -33    5.42    1.80
   0  -2  33    7.89    3.04
   0  -2 -34    4.81    2.48
   0  -2  34   -2.18    2.19
   0  -2 -34    2.45    1.53
   0  -2  34    4.05    2.56
   0  -2 -34   -0.99    1.17
   0  -2 -34   -0.46    1.65
   0  -2  34   -0.80    2.61
   0  -2  35   -0.27    1.92
   0  -2 -35    1.02    1.09
   0  -2  35    4.13    2.08
   0  -2 -35   -0.40    1.67
   0  -2  35    0.23    2.41
   0  -2 -35    3.04    1.49
   0  -2  36    0.93    1.78
   0  -2  36   -1.28    2.07
   0  -2 -36   -1.68    1.72
   0  -2 -36    0.67    1.19
   0  -2 -36    0.24    0.91
   0  -2 -36    2.44    1.39
   0  -2  37    2.24    2.03
   0  -2  37    0.77    1.35
   0  -2 -37    2.57    1.51
   0  -2 -37    0.80    0.89
   0  -2 -37    1.46    1.10
   0  -2 -38   -1.61    1.07
   0  -2 -38    0.72    0.75
   0  -2  38   -1.26    1.40
   0  -2  38    0.95    1.17
   0  -2 -38   -0.81    0.75
   0   0  -2    4.17    0.77
   0   0   2    2.44    1.73
   0   0   2    3.73    1.11
   0   0  -2    3.29    1.64
   0   0  -2    2.85    0.81
   0   0  -3   35.58    2.33
   0   0   3   34.88    4.34
   0   0   3   34.75    4.51
   0   0  -3   37.19    2.56
   0   0  -3   37.41    4.27
   0   0  -4   80.70    4.37
   0   0   4   76.29    6.72
   0   0   4   63.93    6.40
   0   0  -4   83.96    6.97
   0   0   5    4.53    3.81
   0   0  -5   12.52    4.28
   0   0   5    6.43    3.98
   0   0  -5    9.64    2.03
   0   0   6 2151.76   44.62
   0   0  -6 2123.23   33.19
   0   0   6 2158.44   43.14
   0   0  -6 2276.50   44.23
   0   0   7   25.20    6.23
   0   0  -7   33.09    3.87
   0   0   7   35.74    7.39
   0   0  -7   27.98    5.78
   0   0  -8   84.25    9.15
   0   0   8   68.01    8.80
   0   0   8   67.62    8.33
   0   0  -8   80.99    6.18
   0   0  -9   29.41    6.15
   0   0   9   20.83    5.22
   0   0  -9   33.17    5.37
   0   0   9   26.33    6.53
   0   0  -9   26.18    3.87
   0   0 -10 2419.54   43.07
   0   0 -10 2579.09   54.23
   0   0  10 2598.88   55.35
   0   0  10 2457.42   51.92
   0   0 -10 2368.34   47.46
   0   0 -11   -0.37    2.61
   0   0 -11   -1.19    4.23
   0   0  11   -2.00    4.53
   0   0  11   -0.06    5.04
   0   0  12  332.71   18.46
   0   0 -12  350.87   17.53
   0   0 -12  341.55   15.36
   0   0 -13    1.36    3.83
   0   0 -13   -1.26    3.30
   0   0  13    1.65    4.74
   0   0  14  555.94   25.12
   0   0  14  608.93   25.99
   0   0 -14  614.82   24.66
   0   0 -14  602.91   22.43
   0   0  15   14.06    6.29
   0   0 -15   13.15    5.04
   0   0  15   11.65    5.92
   0   0 -15   12.81    4.14
   0   0  16  512.66   25.19
   0   0  16  493.22   23.48
   0   0 -16  533.43   24.19
   0   0 -16  516.33   22.53
   0   0  17   18.42    5.37
   0   0 -17   16.07    5.39
   0   0  17   16.45    5.52
   0   0 -17   18.57    5.36
   0   0 -18   86.27   10.33
   0   0 -18   92.56   10.96
   0   0  18   77.16   11.20
   0   0  18   96.15   10.88
   0   0 -19    5.53    3.86
   0   0  19    6.10    4.55
   0   0  19    7.84    4.32
   0   0 -19    7.33    4.86
   0   0 -20  367.83   22.00
   0   0  20  271.28   18.82
   0   0  20  296.51   20.98
   0   0 -20  376.49   21.81
   0   0  21    2.92    5.42
   0   0 -21    7.05    4.11
   0   0  21    1.35    4.00
   0   0 -22   27.58    6.65
   0   0  22   19.50    6.14
   0   0  22   19.07    6.29
   0   0  23    3.64    4.39
   0   0 -23    4.34    3.58
   0   0 -23    1.42    2.61
   0   0  23    3.04    4.24
   0   0 -23    0.72    3.16
   0   0 -23    5.25    2.42
   0   0 -23    1.26    2.32
   0   0 -24   19.65    4.43
   0   0  24   13.94    4.21
   0   0 -24   22.17    3.37
   0   0 -24   16.96    4.09
   0   0 -24   24.93    7.22
   0   0 -24   11.69    2.87
   0   0 -24   19.09    3.40
   0   0  24   19.27    6.18
   0   0  24    9.86    5.51
   0   0 -25   16.17    3.07
   0   0 -25    8.28    3.11
   0   0 -25   11.26    2.70
   0   0 -25   11.78    3.55
   0   0  25   11.22    5.56
   0   0  25    7.91    4.61
   0   0 -25   15.42    5.85
   0   0 -25    8.12    2.58
   0   0  25    9.94    3.45
   0   0 -26   34.69    4.78
   0   0  26   32.93    8.91
   0   0 -26   42.55    4.35
   0   0  26   34.22    5.02
   0   0 -26   42.38    5.66
   0   0 -26   54.89   10.64
   0   0 -26   43.26    4.32
   0   0 -26   35.72    4.27
   0   0  27   -4.69    3.41
   0   0 -27    3.51    3.06
   0   0 -27   -0.28    1.87
   0   0 -27   -0.65    2.46
   0   0 -27    0.71    2.12
   0   0 -27    1.78    1.91
   0   0 -28   77.29    5.57
   0   0 -28   67.05    5.11
   0   0 -28   69.73    5.30
   0   0  28   68.49    7.33
   0   0 -28   58.16    6.18
   0   0 -28   69.89    6.31
   0   0  28   50.86    5.86
   0   0 -29   -0.24    2.97
   0   0 -29   -2.43    1.76
   0   0 -29   -3.18    2.81
   0   0  29   -1.93    2.83
   0   0 -29    2.29    1.95
   0   0 -29   -2.30    2.15
   0   0  29    0.06    3.72
   0   0 -30   40.34    4.93
   0   0  30   28.44    5.04
   0   0 -30   34.89    3.69
   0   0  30   27.77    4.38
   0   0 -30   31.91    3.79
   0   0 -30   28.92    4.50
   0   0 -31    0.79    2.52
   0   0 -31   -2.51    2.13
   0   0  31   -1.32    2.84
   0   0 -31    6.49    2.89
   0   0  31   -0.51    2.35
   0   0 -31    2.42    1.73
   0   0 -32    7.65    2.38
   0   0 -32    7.12    2.54
   0   0 -32    6.33    2.81
   0   0 -32    5.95    1.83
   0   0  32    6.82    2.81
   0   0 -32    9.23    2.92
   0   0  32   10.41    3.80
   0   0 -32    6.24    2.03
   0   0 -33    0.00    1.53
   0   0 -33    3.94    2.44
   0   0 -33    0.61    1.71
   0   0  33    0.75    1.96
   0   0  33   -0.02    2.46
   0   0  33    0.93    2.39
   0   0 -33    1.57    2.35
   0   0  34    7.42    3.01
   0   0 -34    4.82    2.10
   0   0 -34    6.81    1.81
   0   0  34    7.92    3.02
   0   0 -34    5.16    2.33
   0   0 -34    8.11    2.03
   0   0 -34    5.64    2.32
   0   0  34    5.48    2.31
   0   0  35   -0.62    2.28
   0   0  35   -1.20    1.58
   0   0 -35    0.03    1.36
   0   0  35    2.92    1.99
   0   0 -35    0.53    1.37
   0   0 -35    0.07    1.94
   0   0  35    0.24    2.09
   0   0  36    0.06    1.53
   0   0 -36    1.23    1.66
   0   0  36   -0.16    1.96
   0   0  36   -0.92    1.84
   0   0  36   -2.65    2.23
   0   0 -36    2.26    1.34
   0   0 -36    4.13    1.41
   0   0  37   -0.49    1.67
   0   0 -37   -0.58    1.35
   0   0  37    2.28    1.67
   0   0 -37    1.67    1.14
   0   0 -37   -0.30    1.00
   0   0  38    0.56    1.21
   0   0 -38    1.47    0.89
   0   0  38    0.49    1.20
   0   0 -38   -0.67    0.78
   0   2   0 1960.00   23.29
   0   2   0 1843.61   27.16
   0   2   1  480.92    7.95
   0   2   1  463.19   10.52
   0   2  -1  465.35   11.35
   0   2   1  469.98   11.13
   0   2  -2   29.61    1.86
   0   2   2   36.73    3.19
   0   2  -2   30.31    1.64
   0   2  -2   29.49    2.67
   0   2   2   34.32    3.00
   0   2  -3 3505.86   45.75
   0   2   3 3538.50   45.76
   0   2  -3 3711.33   42.60
   0   2   3 3701.28   46.85
   0   2  -3 3566.26   41.72
   0   2   4  139.49    7.34
   0   2  -4  127.74    4.30
   0   2   4  125.56    7.03
   0   2  -4  134.91    7.28
   0   2  -4  145.85    6.09
   0   2  -4  134.19    5.00
   0   2   5  370.95   12.85
   0   2   5  375.25   12.90
   0   2  -5  370.38    8.24
   0   2  -5  370.08    8.35
   0   2  -5  387.82   13.10
   0   2  -5  388.30   10.72
   0   2  -6  654.03   19.44
   0   2   6  675.64   19.37
   0   2  -6  659.66   12.56
   0   2   6  703.77   20.15
   0   2  -6  721.25   12.37
   0   2  -6  647.38   15.91
   0   2  -7 1107.12   23.07
   0   2  -7 1107.99   28.60
   0   2   7 1178.80   29.29
   0   2  -7 1093.38   18.34
   0   2   7 1203.52   29.29
   0   2  -8  357.01    9.75
   0   2  -8  352.32   12.95
   0   2   8  379.47   17.18
   0   2  -8  365.29   16.88
   0   2   8  366.70   17.47
   0   2   9  170.63   12.96
   0   2  -9  172.44    9.65
   0   2   9  188.62   13.37
   0   2  -9  178.55   12.70
   0   2 -10  206.48   14.86
   0   2  10  205.90   14.89
   0   2 -10  196.78   10.90
   0   2  10  205.28   15.08
   0   2 -11  405.32   21.55
   0   2  11  407.25   21.52
   0   2 -11  405.96   16.31
   0   2  11  361.04   20.87
   0   2 -12  941.83   26.78
   0   2  12  956.75   33.87
   0   2  12  876.14   32.81
   0   2 -12  979.20   35.34
   0   2  13   47.92    9.33
   0   2 -13   42.89    6.27
   0   2  13   64.90   11.44
   0   2 -13   45.32    8.13
   0   2  14   14.00    5.90
   0   2 -14   18.24    4.74
   0   2 -14   13.72    5.65
   0   2  14   16.79    6.34
   0   2 -15   67.85   10.07
   0   2  15   50.05    7.89
   0   2  15   63.43    9.77
   0   2 -15   66.63    8.56
   0   2 -16   27.30    5.50
   0   2  16   12.22    4.58
   0   2  16   32.44    7.12
   0   2 -16   30.46    6.75
   0   2 -17   14.72    5.62
   0   2  17   19.92    6.37
   0   2  17   12.56    5.81
   0   2 -17   15.31    5.18
   0   2 -18   23.63    5.97
   0   2  18   20.58    6.11
   0   2  18   16.90    6.70
   0   2 -18   12.58    4.72
   0   2 -19   17.96    4.73
   0   2  19   14.38    5.23
   0   2  19   20.61    6.79
   0   2  20   50.32    9.38
   0   2  20   67.90   10.34
   0   2 -21   74.72   10.73
   0   2  21   67.25   10.83
   0   2  21   63.24    9.96
   0   2 -22   13.91    5.73
   0   2  22   18.21    6.71
   0   2  22   17.80    6.27
   0   2  23   -0.43    2.09
   0   2  23   -2.58    5.12
   0   2  23    1.18    4.18
   0   2 -23    0.16    2.09
   0   2 -23    1.36    2.64
   0   2 -23   -3.37    4.41
   0   2 -23    3.96    2.66
   0   2 -23    3.18    3.37
   0   2 -23   -0.87    3.10
   0   2 -24    5.30    2.35
   0   2 -24    6.31    4.58
   0   2 -24    6.76    3.77
   0   2  24    1.54    2.10
   0   2 -24    5.22    2.59
   0   2  24   -2.29    2.88
   0   2 -24    1.96    2.33
   0   2  24    0.33    4.70
   0   2 -24    3.73    3.05
   0   2 -25   31.91    5.25
   0   2  25   46.17    6.14
   0   2 -25   37.39    4.68
   0   2 -25   35.69    4.30
   0   2  25   37.49    9.43
   0   2 -25   46.86   10.39
   0   2 -25   42.92    5.76
   0   2  25   32.39    4.69
   0   2 -25   37.41    4.02
   0   2  26   20.25    7.51
   0   2 -26   19.15    4.89
   0   2  26   18.57    3.50
   0   2 -26    7.94    2.92
   0   2 -26   19.11    4.27
   0   2  26   16.39    4.49
   0   2 -26   14.43    6.13
   0   2 -26   20.14    3.38
   0   2 -26   16.35    2.99
   0   2 -27   26.46    4.80
   0   2 -27   15.09    4.45
   0   2  27   20.04    3.76
   0   2 -27   25.59    4.11
   0   2 -27   22.63    3.66
   0   2  27   15.00    4.56
   0   2 -27   23.72    3.24
   0   2 -28   13.96    3.76
   0   2  28   10.23    3.70
   0   2 -28    8.41    2.77
   0   2 -28    9.23    3.39
   0   2 -28    4.65    3.62
   0   2  28   11.17    3.93
   0   2 -28    8.40    2.60
   0   2  28    5.37    2.35
   0   2 -28   10.19    2.55
   0   2  29    8.45    2.54
   0   2 -29    6.47    2.29
   0   2 -29    8.35    3.02
   0   2 -29    9.24    3.11
   0   2  29    1.50    3.18
   0   2  29    5.25    2.97
   0   2 -29   10.13    3.07
   0   2 -30    2.13    3.06
   0   2 -30    0.77    2.10
   0   2  30   -3.51    3.06
   0   2 -30   -0.06    1.79
   0   2  30    1.22    3.48
   0   2  30   -2.11    1.81
   0   2 -30   -1.98    2.91
   0   2 -30    0.12    2.22
   0   2 -30   -3.03    2.71
   0   2 -31    9.79    2.95
   0   2  31    5.47    2.93
   0   2 -31    6.62    2.75
   0   2 -31    0.38    2.75
   0   2 -31    9.71    2.85
   0   2 -31    8.21    2.75
   0   2 -31    6.86    2.19
   0   2  31    7.17    2.15
   0   2  31    7.50    3.84
   0   2 -32    1.43    2.50
   0   2  32    3.16    2.84
   0   2 -32   -1.59    2.45
   0   2 -32   -0.55    3.01
   0   2  32   -0.44    2.79
   0   2 -32    4.52    2.29
   0   2 -32    0.05    2.71
   0   2 -33    3.76    2.75
   0   2  33   11.90    3.03
   0   2 -33    6.30    2.35
   0   2 -33    2.76    2.59
   0   2 -33    7.37    2.92
   0   2  33    3.69    2.95
   0   2 -33    5.18    2.51
   0   2 -33   10.94    2.40
   0   2 -34    6.06    2.51
   0   2  34    2.72    2.08
   0   2 -34    1.30    1.98
   0   2 -34   -1.03    1.98
   0   2 -34   -0.72    1.60
   0   2  34   -0.78    2.11
   0   2  34    0.79    2.51
   0   2 -34   -1.22    1.99
   0   2  34    2.19    2.21
   0   2 -34   -1.04    1.55
   0   2  35    5.29    2.47
   0   2 -35    2.83    1.50
   0   2 -35    2.68    2.05
   0   2  35    1.40    2.45
   0   2 -35    2.03    1.42
   0   2  35    0.25    1.87
   0   2 -35   -1.77    1.82
   0   2  35    4.36    2.15
   0   2 -35   -1.05    1.80
   0   2 -36   -1.76    1.26
   0   2  36    0.63    1.93
   0   2 -36    1.15    1.29
   0   2 -36   -1.34    1.43
   0   2 -36   -1.56    1.57
   0   2  36   -1.35    1.46
   0   2  36    0.89    1.63
   0   2  36   -2.97    1.68
   0   2  37    0.82    1.68
   0   2 -37   -0.06    0.92
   0   2  37    2.42    1.51
   0   2  37    0.57    1.23
   0   2 -37    1.34    1.04
   0   2 -38    0.16    0.68
   0   2 -38    2.97    0.89
   0   2  38    0.75    1.06
   0   4   0  207.79    6.77
   0   4   0  211.18   10.28
   0   4   1  689.95   18.98
   0   4  -1  692.08   18.99
   0   4   1  669.79   12.81
   0   4  -1  672.87   14.00
   0   4   2   71.25    6.06
   0   4  -2   68.31    5.17
   0   4  -2   71.92    3.76
   0   4  -2   69.31    6.19
   0   4  -3  964.76   15.04
   0   4  -3  959.76   21.34
   0   4   3 1011.32   23.89
   0   4   3  977.00   22.59
   0   4   4   50.39    5.41
   0   4   4   58.96    5.53
   0   4  -4   63.97    3.52
   0   4  -4   65.57    5.58
   0   4   5   35.74    4.90
   0   4   5   37.91    5.18
   0   4  -5   42.08    3.43
   0   4  -5   34.68    3.68
   0   4  -5   41.11    4.88
   0   4   6  645.42   21.01
   0   4  -6  608.13   15.13
   0   4  -6  615.50   19.44
   0   4   6  624.32   20.04
   0   4  -6  605.13   14.81
   0   4  -7  213.02    8.25
   0   4  -7  228.19   12.20
   0   4  -7  192.20    6.27
   0   4   7  219.21   12.42
   0   4  -7  213.45    9.17
   0   4   7  217.66   12.57
   0   4   8  947.41   28.13
   0   4   8  958.57   28.31
   0   4  -8  887.50   21.19
   0   4  -8  884.13   26.49
   0   4  -8  907.20   17.82
   0   4  -9  780.89   20.99
   0   4  -9  837.37   16.36
   0   4   9  836.46   28.09
   0   4   9  822.66   27.52
   0   4  -9  822.75   26.47
   0   4  10  249.24   16.03
   0   4 -10  249.64   15.52
   0   4  10  275.19   17.42
   0   4 -10  233.02   11.73
   0   4 -11    2.93    3.69
   0   4 -11    2.58    2.69
   0   4  11    5.60    6.31
   0   4 -12  716.15   23.58
   0   4 -12  735.47   30.36
   0   4  12  727.44   30.39
   0   4 -13  122.63   12.83
   0   4  13  131.30   14.08
   0   4  13  110.11   12.29
   0   4 -13  130.15   10.33
   0   4 -14  310.90   21.45
   0   4  14  291.83   20.77
   0   4  14  325.17   23.61
   0   4 -14  296.62   16.27
   0   4 -15   23.03    7.69
   0   4  15    9.29    5.78
   0   4  15    9.93    6.30
   0   4 -15    5.51    3.49
   0   4  16  341.29   24.94
   0   4  16  324.93   22.21
   0   4 -16  354.05   19.32
   0   4 -16  352.09   23.60
   0   4 -17   -1.70    4.53
   0   4  17    4.26    5.02
   0   4  17    0.95    5.12
   0   4 -17    5.52    4.07
   0   4 -18  159.72   14.04
   0   4  18  145.53   15.27
   0   4 -18  140.61   15.96
   0   4  18  124.60   15.39
   0   4  19   95.06   13.72
   0   4  19   95.44   12.40
   0   4 -19  106.24   12.36
   0   4 -19  105.91   13.79
   0   4 -20   45.34    9.53
   0   4 -20   63.68    9.81
   0   4  20   36.63    9.67
   0   4  20   46.39    9.31
   0   4  21   29.36    8.79
   0   4 -21   44.44    9.87
   0   4 -21   53.72   10.10
   0   4  21   37.91    9.20
   0   4  22  105.80    7.70
   0   4  22   86.06    6.86
   0   4 -22   81.41    6.92
   0   4 -22  120.14    9.01
   0   4 -22   91.84    8.46
   0   4 -22   89.36    8.11
   0   4  22   83.48   13.21
   0   4 -22   98.56   13.17
   0   4  22   91.59    6.54
   0   4 -23   23.37    5.23
   0   4 -23   24.82    5.03
   0   4 -23   32.97    3.94
   0   4 -23   23.89    4.00
   0   4  23   28.61    8.31
   0   4 -23   32.50    6.11
   0   4  23   31.26    4.24
   0   4  23   20.90    3.59
   0   4  23   30.30    4.92
   0   4 -23   27.22    7.53
   0   4 -24   18.93    4.79
   0   4  24   20.27    3.59
   0   4 -24   23.58    3.86
   0   4 -24   35.14    5.51
   0   4 -24   16.50    3.17
   0   4  24   22.32    4.08
   0   4 -24   25.40    5.06
   0   4  24   27.00    5.38
   0   4  24   18.36    6.84
   0   4  24   21.03    3.52
   0   4 -24   25.47    7.87
   0   4 -25   32.54    4.49
   0   4  25   39.45   10.60
   0   4  25   37.09    4.57
   0   4  25   28.81    4.27
   0   4 -25   33.06    4.94
   0   4 -25   36.72    8.90
   0   4 -25   32.65    5.67
   0   4  25   34.68    5.55
   0   4 -25   24.69    4.75
   0   4  25   29.89    4.50
   0   4 -25   30.06    4.87
   0   4 -26   48.34    5.04
   0   4 -26   43.81    6.18
   0   4 -26   50.70    6.58
   0   4  26   48.22    5.61
   0   4 -26   52.11    6.01
   0   4  26   53.12    6.32
   0   4  26   47.08    4.99
   0   4 -26   46.28    6.07
   0   4  26   52.00    4.91
   0   4  27    2.83    1.97
   0   4  27    0.49    2.20
   0   4 -27    0.19    2.81
   0   4 -27    0.50    2.11
   0   4  27    1.06    2.89
   0   4  27   -0.78    3.91
   0   4 -27   -2.00    3.21
   0   4 -27    0.92    3.11
   0   4 -27    3.70    2.50
   0   4  28    9.02    3.48
   0   4  28    4.48    3.70
   0   4 -28   10.14    2.83
   0   4 -28    2.78    3.66
   0   4 -28    4.36    3.10
   0   4 -28   11.58    4.20
   0   4  28   10.44    3.02
   0   4 -28   14.01    3.97
   0   4 -28   10.35    2.71
   0   4 -28   12.57    3.11
   0   4  28    9.95    2.61
   0   4 -29    2.91    2.18
   0   4  29   -2.22    3.57
   0   4 -29   -0.66    2.58
   0   4 -29   -0.52    2.13
   0   4 -29    1.42    1.92
   0   4  29    1.19    2.10
   0   4 -29    4.36    3.73
   0   4 -29    7.49    6.87
   0   4 -29   -2.24    2.32
   0   4  29   -0.30    2.95
   0   4 -29    0.66    2.96
   0   4  30   30.85    5.32
   0   4 -30   36.90    5.25
   0   4 -30   30.40    3.57
   0   4 -30   36.73    4.23
   0   4 -30   29.94    4.66
   0   4  30   31.82    4.21
   0   4 -30   28.71    5.19
   0   4  30   31.31    4.73
   0   4 -30   33.14    4.33
   0   4 -30   21.55    4.81
   0   4  31    1.39    1.76
   0   4  31   -0.78    2.69
   0   4 -31    1.31    3.26
   0   4 -31   -2.10    2.53
   0   4 -31    1.68    2.60
   0   4 -31    0.69    2.02
   0   4 -31    3.07    1.67
   0   4 -31    0.83    1.91
   0   4 -31   -0.12    2.75
   0   4  31    2.80    2.66
   0   4 -32    8.81    3.04
   0   4 -32   13.14    2.21
   0   4 -32   14.88    2.83
   0   4  32   10.98    2.19
   0   4 -32   14.32    3.48
   0   4 -32    5.11    3.53
   0   4 -32   12.64    3.62
   0   4  32    5.96    3.24
   0   4  32   13.84    3.38
   0   4 -32   15.78    2.84
   0   4 -33    0.23    2.28
   0   4  33    5.23    2.78
   0   4 -33    1.68    2.73
   0   4  33    5.98    1.96
   0   4  33    1.40    2.42
   0   4 -33    3.26    1.88
   0   4  33    2.93    2.23
   0   4 -33    1.37    1.61
   0   4 -33    1.06    2.15
   0   4  34    0.33    1.27
   0   4  34   -3.61    2.22
   0   4 -34    0.99    1.50
   0   4 -34    0.90    2.32
   0   4 -34    1.13    1.98
   0   4  34   -3.25    2.35
   0   4 -34    5.13    2.49
   0   4 -34   -1.65    1.62
   0   4  34   -0.61    1.79
   0   4 -35    0.39    1.20
   0   4 -35    1.38    1.83
   0   4 -35    0.53    1.13
   0   4  35    1.27    1.68
   0   4  35    4.31    2.14
   0   4 -35    1.38    1.90
   0   4  35    0.91    1.53
   0   4  35    2.07    1.00
   0   4 -35    3.21    1.94
   0   4  36    1.00    1.90
   0   4 -36    0.14    0.96
   0   4 -36   -0.09    1.02
   0   4  36    0.21    1.27
   0   4 -36    2.50    1.73
   0   4 -36    0.11    1.34
   0   4  36    3.24    1.75
   0   4 -37    1.10    0.90
   0   4  37    1.03    1.33
   0   4 -37    2.04    0.94
   0   6   0  440.01   18.77
   0   6   0  420.24   11.80
   0   6  -1  185.24    8.05
   0   6   1  193.25    7.54
   0   6  -1  199.99   12.80
   0   6  -1  195.49    8.63
   0   6   1  203.52   12.99
   0   6  -2 1356.92   34.77
   0   6  -2 1380.05   23.92
   0   6   2 1405.99   35.30
   0   6  -2 1337.48   25.47
   0   6  -2 1376.22   30.85
   0   6  -3   89.09    6.15
   0   6  -3  105.03    8.06
   0   6   3   87.68    8.78
   0   6  -3   99.78    5.06
   0   6  -4   37.70    4.56
   0   6   4   39.34    6.34
   0   6  -4   43.24    5.63
   0   6  -5   30.17    5.18
   0   6   5   45.37    7.08
   0   6  -5   33.04    4.26
   0   6  -5   46.18    5.78
   0   6   6   52.32    7.54
   0   6  -6   48.95    5.28
   0   6  -6   51.48    6.25
   0   6   6   53.18    6.95
   0   6   7   91.03    9.10
   0   6  -7   90.41    7.02
   0   6   7  104.80   10.42
   0   6  -7   94.32    9.87
   0   6  -8  155.73   11.78
   0   6  -8  143.26    7.58
   0   6  -8  143.71    8.55
   0   6   8  151.02   12.95
   0   6   8  160.26   12.55
   0   6  -9   79.09    8.75
   0   6   9   68.86    8.74
   0   6  -9   73.88    5.93
   0   6   9   72.03    9.56
   0   6  10    1.91    4.72
   0   6 -10    2.17    3.34
   0   6  10    6.42    5.85
   0   6 -10    0.64    2.37
   0   6  11   17.83    5.36
   0   6 -11   14.24    3.30
   0   6 -11   16.59    5.46
   0   6  11   14.14    4.83
   0   6  12  104.18   12.75
   0   6 -12   85.45    8.26
   0   6 -12   96.00   11.40
   0   6  13    2.90    4.12
   0   6 -13    7.03    3.66
   0   6 -13    3.85    2.54
   0   6  13    4.01    5.76
   0   6 -14   18.66    5.98
   0   6  14   14.57    5.25
   0   6 -14   12.34    4.13
   0   6  14   25.20    8.65
   0   6 -15  107.17   10.58
   0   6 -15  108.96   13.65
   0   6  15  134.15   17.52
   0   6  15  106.16   13.79
   0   6 -16   19.25    6.42
   0   6  16    6.89    7.18
   0   6  16    8.86    5.49
   0   6 -16   13.49    4.81
   0   6  17    7.14    8.55
   0   6  17    8.26    5.70
   0   6 -17   18.19    6.90
   0   6 -17    7.71    4.36
   0   6 -18  227.68   21.45
   0   6 -18  257.12   18.16
   0   6  18  224.43   24.73
   0   6  18  231.22   20.80
   0   6  19   11.59    6.89
   0   6 -19   27.52    6.23
   0   6  19   10.02    9.27
   0   6 -19   20.59    7.11
   0   6 -20  140.69   10.27
   0   6  20  141.55   19.84
   0   6 -20  135.22   16.71
   0   6 -20  147.11    7.43
   0   6 -20  147.73   11.21
   0   6 -20  128.88    8.69
   0   6  20  147.17    8.70
   0   6 -20  140.29    8.62
   0   6 -20  159.42   11.83
   0   6  20  128.50    8.36
   0   6  20  135.36    8.70
   0   6 -20  151.59   11.03
   0   6 -20  148.46    9.22
   0   6 -20   95.37    9.34
   0   6  21    4.73    2.47
   0   6 -21    5.32    4.13
   0   6 -21    8.82    4.42
   0   6  21    3.32    2.73
   0   6  21   14.23    8.41
   0   6 -21    7.82    3.36
   0   6 -21    6.88    2.97
   0   6 -21    5.27    2.66
   0   6 -21    4.15    2.63
   0   6 -21    4.69    4.43
   0   6 -21   10.31    3.79
   0   6 -21    1.27    4.17
   0   6  21    9.94    3.15
   0   6 -21    6.93    4.96
   0   6 -22   19.08    3.92
   0   6 -22   17.35    3.27
   0   6 -22   27.63    8.60
   0   6 -22   19.55    3.46
   0   6 -22   12.71    4.41
   0   6 -22    9.58    4.26
   0   6  22   17.64    4.06
   0   6  22   19.76    3.34
   0   6 -22    6.51    3.89
   0   6 -22   11.60    3.68
   0   6 -22   22.55    5.28
   0   6 -22   18.05    5.29
   0   6  22   19.63    8.06
   0   6  22   16.39    3.53
   0   6 -23   20.14    4.85
   0   6 -23   25.02    5.50
   0   6  23   25.12    4.80
   0   6 -23   20.68    5.60
   0   6 -23   32.42    6.23
   0   6  23   26.31    4.13
   0   6 -23   15.75    4.03
   0   6 -23   19.98    7.02
   0   6 -23   27.38    4.38
   0   6  23   11.79    7.50
   0   6 -23   24.35    3.90
   0   6  23   22.08    4.55
   0   6  23   22.04    4.26
   0   6 -23   29.54    3.88
   0   6 -23   23.96    4.94
   0   6 -24   17.31    3.33
   0   6 -24   10.07    2.93
   0   6 -24   13.40    4.38
   0   6 -24    9.28    4.38
   0   6 -24   20.12    4.80
   0   6  24   12.31    3.86
   0   6  24   11.20    3.43
   0   6 -24   16.19    3.29
   0   6  24   10.01    4.28
   0   6 -24   23.25    5.53
   0   6  24   13.51    3.20
   0   6  24   16.73    3.50
   0   6 -24   17.28    2.99
   0   6 -24   17.14    4.69
   0   6  25   16.99    4.24
   0   6  25   22.19    3.85
   0   6  25   20.36    4.21
   0   6 -25   19.98    4.90
   0   6 -25   23.61    4.67
   0   6 -25   20.62    4.09
   0   6 -25   26.64    4.11
   0   6  25   22.60    4.43
   0   6  25   24.67    4.01
   0   6 -25   20.47    5.25
   0   6 -25   26.05    5.88
   0   6 -25   23.44    5.09
   0   6  26   14.76    3.51
   0   6 -26   19.40    4.74
   0   6  26   23.89    5.06
   0   6 -26   20.88    3.92
   0   6 -26   20.32    3.75
   0   6  26   26.63    4.20
   0   6 -26   27.22    4.77
   0   6 -26   25.09    5.62
   0   6 -26   21.39    5.30
   0   6  26   25.45    4.00
   0   6  26   24.64    5.23
   0   6  27    8.63    2.84
   0   6 -27    5.74    2.31
   0   6 -27    7.03    2.77
   0   6 -27    7.49    3.66
   0   6  27    8.87    3.62
   0   6 -27   16.97    4.56
   0   6 -27    8.40    4.88
   0   6  27    5.74    2.55
   0   6  27    6.39    3.87
   0   6 -27   10.13    3.19
   0   6 -28   16.21    3.11
   0   6  28   14.78    3.06
   0   6  28   12.81    4.32
   0   6 -28   16.07    4.68
   0   6  28   15.80    2.96
   0   6 -28    9.96    4.82
   0   6  28   13.73    4.05
   0   6 -28   22.89    5.71
   0   6 -28   12.74    3.24
   0   6 -28   17.53    3.46
   0   6 -29    5.57    3.99
   0   6  29   -0.05    2.49
   0   6  29    3.45    2.05
   0   6  29   -2.07    3.01
   0   6 -29    3.43    2.21
   0   6 -29    1.05    2.80
   0   6 -29    0.58    2.38
   0   6  29    1.93    2.00
   0   6 -29    3.08    2.03
   0   6 -29    1.22    3.17
   0   6  30    1.35    2.45
   0   6 -30    3.82    1.81
   0   6 -30    3.96    2.82
   0   6 -30    2.27    2.87
   0   6 -30    3.12    3.23
   0   6 -30   -0.79    2.23
   0   6  30    2.59    1.85
   0   6 -30    0.11    1.86
   0   6  30   10.28    3.46
   0   6  30    0.61    1.92
   0   6 -31    2.94    1.46
   0   6  31    5.65    2.83
   0   6 -31    5.06    2.70
   0   6  31   -0.30    1.69
   0   6 -31    2.34    1.88
   0   6  31    1.20    1.43
   0   6 -31    2.06    1.83
   0   6 -31    1.64    2.89
   0   6  31    0.26    2.21
   0   6 -31    3.75    3.00
   0   6  31   -1.99    1.99
   0   6  32    0.88    1.33
   0   6  32    1.93    1.54
   0   6 -32   -0.14    2.64
   0   6  32   -0.55    2.08
   0   6 -32   -0.84    1.45
   0   6  32    2.67    2.15
   0   6 -32   -0.21    2.08
   0   6  32   -0.99    1.65
   0   6 -32   -0.17    1.50
   0   6 -32    0.66    1.24
   0   6 -32   -0.27    2.36
   0   6  33    2.92    1.30
   0   6 -33    0.89    1.90
   0   6 -33    1.83    1.12
   0   6  33    0.54    2.00
   0   6 -33    4.00    2.39
   0   6  33    1.26    1.94
   0   6  33    0.47    1.37
   0   6 -33    1.32    1.48
   0   6 -33    3.12    1.49
   0   6 -33    1.52    2.20
   0   6  34    2.98    1.23
   0   6 -34    1.72    2.15
   0   6  34    2.75    1.86
   0   6 -34    1.96    1.23
   0   6  34    3.79    1.76
   0   6 -34    0.50    1.80
   0   6 -34    1.72    1.30
   0   6 -35    2.42    1.10
   0   6  35    1.92    0.96
   0   6 -35    0.74    1.69
   0   6  35    1.23    1.48
   0   6 -36   -0.67    0.77
   0   6  36    1.58    1.25
   0   6 -36    1.44    1.48
   0   8   0 2165.18   46.75
   0   8   0 2137.85   53.58
   0   8  -1    6.25    2.80
   0   8   1    6.90    4.46
   0   8   2  432.60   22.91
   0   8  -2  434.58   19.37
   0   8  -3   22.99    5.44
   0   8   3   17.93    5.70
   0   8  -3   13.57    4.20
   0   8  -4   47.41    5.31
   0   8  -4   50.07    6.74
   0   8  -4   36.14    6.37
   0   8   4   50.74    8.85
   0   8  -5  333.41   14.51
   0   8  -5  363.87   18.29
   0   8  -5  353.69   17.94
   0   8   5  395.58   22.96
   0   8   6  418.15   24.02
   0   8  -6  384.53   19.40
   0   8  -6  370.54   15.98
   0   8  -6  379.27   17.81
   0   8  -7   65.45    7.53
   0   8  -7   81.93    9.49
   0   8   7   70.12   10.41
   0   8  -7   62.41    6.97
   0   8   8  147.35   15.27
   0   8  -8  148.17   11.05
   0   8  -8  148.75   12.76
   0   8  -9  183.47   14.76
   0   8  -9  164.96   12.32
   0   8   9  192.84   17.61
   0   8 -10   79.91    9.08
   0   8  10  100.27   13.12
   0   8 -10   99.23   11.26
   0   8  11  188.68   18.45
   0   8 -11  163.72   15.01
   0   8  11  189.69   18.07
   0   8 -11  147.31   12.58
   0   8  12   -4.75    6.00
   0   8 -12    1.16    3.43
   0   8  12   -3.91    5.02
   0   8 -12   -1.91    4.38
   0   8  13    5.37    5.94
   0   8 -13   -2.93    3.56
   0   8  13    1.48    5.66
   0   8 -13    3.13    4.01
   0   8  14   65.41   13.63
   0   8 -14   55.17    9.87
   0   8  14   62.77   11.62
   0   8 -14   49.41    8.83
   0   8  15   28.80    8.94
   0   8 -15   33.04    8.38
   0   8  15   42.84   12.78
   0   8 -16    4.95    3.64
   0   8  16   15.35   10.29
   0   8 -16    5.40    4.22
   0   8  16    4.00    2.31
   0   8  16    7.44    2.94
   0   8 -16    2.65    2.68
   0   8  16    8.45    3.71
   0   8  16    0.25    2.56
   0   8 -16    3.22    3.55
   0   8  16    3.88    5.98
   0   8 -16    6.42    2.86
   0   8 -16    2.07    4.53
   0   8 -17   70.46    7.69
   0   8 -17   74.72   12.97
   0   8 -17   50.48    7.21
   0   8 -17   62.59    7.65
   0   8  17   66.03    5.97
   0   8  17   65.54    6.25
   0   8  17   68.62   15.41
   0   8  17   66.57    5.92
   0   8 -17   69.32    7.41
   0   8  17   63.59    6.17
   0   8 -17   67.89    6.92
   0   8  17   68.03    6.90
   0   8 -17   60.44    6.65
   0   8 -17   77.93    8.48
   0   8  18   83.94    6.57
   0   8 -18   58.48    7.45
   0   8  18   76.18    6.52
   0   8  18  102.95   21.62
   0   8 -18   64.28    7.55
   0   8 -18   76.85    7.10
   0   8 -18   79.71    8.76
   0   8 -18   85.20    8.30
   0   8 -18   84.63    8.76
   0   8  18   69.12    6.19
   0   8  18   66.80    6.49
   0   8 -18   62.16    6.65
   0   8  18   74.77    6.78
   0   8 -18   78.58    7.23
   0   8 -18   69.25   11.63
   0   8 -18   93.03   14.07
   0   8 -19    1.80    4.09
   0   8 -19    5.38    3.62
   0   8  19    5.34    3.29
   0   8 -19   10.15    3.52
   0   8  19    3.01   10.03
   0   8 -19    3.07    4.03
   0   8  19    2.40    3.10
   0   8 -19    1.64    4.38
   0   8  19   10.11    3.76
   0   8  19    7.26    2.82
   0   8 -19    2.20    4.04
   0   8 -19    7.43    4.80
   0   8 -19    2.02    2.70
   0   8  19    7.43    2.72
   0   8 -19   -1.90    4.76
   0   8  19    4.71    2.52
   0   8 -20   51.30    6.25
   0   8  20   63.47    5.95
   0   8 -20   54.22    7.53
   0   8  20   41.46   13.95
   0   8 -20   54.16    7.78
   0   8 -20   67.27   12.98
   0   8 -20   57.49    8.22
   0   8 -20   55.96   10.66
   0   8 -20   63.35    6.38
   0   8  20   43.59    5.78
   0   8  20   55.71    5.46
   0   8 -20   49.16    5.92
   0   8 -20   32.02    6.00
   0   8  20   32.72    5.36
   0   8  20   53.68    5.72
   0   8  20   58.70    5.91
   0   8  21   22.29    4.01
   0   8  21   17.62    3.65
   0   8 -21   13.83    3.60
   0   8  21   20.53    4.48
   0   8  21   17.75    3.48
   0   8 -21   15.53    3.68
   0   8 -21   15.54    5.23
   0   8  21   26.18    4.90
   0   8 -21   16.85    3.90
   0   8 -21   24.30    5.76
   0   8 -21   17.21    5.40
   0   8 -21   20.73    5.17
   0   8  21   16.29    3.74
   0   8  22   24.82    3.95
   0   8  22   21.44    3.73
   0   8 -22   21.20    3.97
   0   8 -22   15.04    4.19
   0   8 -22   18.35    5.30
   0   8  22   15.73    3.92
   0   8  22   20.95    3.91
   0   8 -22   20.63    4.53
   0   8 -22   23.99    4.30
   0   8  22   25.59    4.25
   0   8 -22   29.42    5.82
   0   8 -22   22.46    5.95
   0   8  22   20.80    4.29
   0   8 -23   12.80    5.19
   0   8  23   12.02    3.87
   0   8 -23   17.80    5.27
   0   8  23   11.35    3.51
   0   8  23   11.13    3.25
   0   8 -23   11.42    4.95
   0   8  23   17.82    3.42
   0   8 -23    9.29    3.13
   0   8 -23   12.05    4.03
   0   8  23    8.31    3.37
   0   8 -23   12.72    4.73
   0   8 -23   11.38    3.35
   0   8  23   16.89    3.59
   0   8 -24    0.94    2.19
   0   8  24    3.54    2.96
   0   8 -24    6.00    3.45
   0   8 -24    0.93    2.24
   0   8 -24    4.36    3.19
   0   8 -24    3.68    3.60
   0   8  24    4.19    2.70
   0   8  24    2.04    2.57
   0   8  24    1.87    2.12
   0   8 -24   -0.64    3.87
   0   8 -24    0.85    3.47
   0   8  24    1.78    2.48
   0   8 -25   54.31    7.60
   0   8  25   37.74    5.36
   0   8  25   50.47    5.32
   0   8  25   54.30    6.10
   0   8  25   46.54    5.73
   0   8  25   60.14    5.54
   0   8 -25   44.73    7.00
   0   8 -25   44.74    5.05
   0   8 -25   52.52    7.38
   0   8 -25   61.75    5.57
   0   8 -25   45.34    5.61
   0   8 -25   62.85    6.66
   0   8 -26   13.12    4.83
   0   8  26   12.16    2.99
   0   8  26    3.73    2.40
   0   8 -26    4.12    2.57
   0   8 -26   12.10    3.80
   0   8 -26    9.41    3.51
   0   8 -26    7.73    4.36
   0   8 -26    3.15    2.28
   0   8 -26    8.27    2.75
   0   8  26    2.54    3.03
   0   8  26    2.19    2.41
   0   8 -27   -3.07    2.18
   0   8  27    2.18    2.58
   0   8 -27   -0.15    2.55
   0   8  27    2.35    1.80
   0   8 -27   -0.16    2.11
   0   8 -27   -1.57    3.45
   0   8 -27   -0.15    3.16
   0   8 -27    0.60    2.00
   0   8  27   -0.52    2.30
   0   8 -27    4.55    3.47
   0   8  28    6.35    2.76
   0   8 -28    4.62    3.64
   0   8 -28    8.48    2.30
   0   8 -28    2.10    3.12
   0   8  28    2.37    2.09
   0   8 -28    6.47    2.50
   0   8 -28    4.46    3.56
   0   8 -28    4.87    1.93
   0   8 -28    4.46    2.25
   0   8  28    7.31    2.35
   0   8  28    6.84    2.45
   0   8 -29    2.07    1.89
   0   8 -29    2.79    3.24
   0   8 -29    6.39    3.30
   0   8  29   -0.73    1.73
   0   8  29    0.49    1.98
   0   8 -29    5.60    2.29
   0   8  29    0.15    2.10
   0   8 -29    2.40    2.71
   0   8  29    5.76    2.14
   0   8 -29    2.15    1.47
   0   8  30    0.55    1.78
   0   8 -30   -1.56    3.02
   0   8 -30    2.53    1.48
   0   8 -30    2.27    3.09
   0   8  30    2.57    1.57
   0   8  30    1.86    1.49
   0   8  30    2.98    2.36
   0   8 -30    2.37    1.81
   0   8  31   -0.56    1.45
   0   8 -31    3.77    2.51
   0   8 -31    1.34    1.60
   0   8  31   -0.69    1.34
   0   8  31    3.48    1.90
   0   8  31    2.37    1.75
   0   8 -32    2.49    1.35
   0   8 -32    4.70    2.50
   0   8  32    5.28    1.66
   0   8  32    3.38    1.23
   0   8  32    3.02    1.81
   0   8 -33   -0.37    1.15
   0   8 -33    0.48    2.20
   0   8  33    2.21    1.54
   0   8  33    0.92    1.08
   0   8 -33    0.87    0.70
   0   8  33   -0.22    0.84
   0   8  34    3.15    0.97
   0   8  34    0.70    1.05
   0   8 -34    1.17    1.53
   0  10   0 1102.34   36.78
   0  10   0 1057.00   42.27
   0  10  -1    1.11    5.38
   0  10  -1    1.24    2.99
   0  10   1    2.87    3.04
   0  10   2  164.31   13.91
   0  10  -2  173.55   16.22
   0  10  -2  156.84   13.45
   0  10   3  515.68   30.24
   0  10   3  460.01   23.65
   0  10  -3  495.73   26.26
   0  10  -3  445.43   23.13
   0  10  -4   77.99   10.58
   0  10  -4   88.18   10.66
   0  10   4   79.52   12.37
   0  10  -5   47.52    7.80
   0  10   5   62.69   11.70
   0  10  -6  130.46   13.12
   0  10   6  127.41   15.62
   0  10  -7    9.41    4.73
   0  10   7    6.77    6.00
   0  10   8   15.10    6.67
   0  10  -8    8.83    4.82
   0  10   9   64.65   12.11
   0  10  -9   47.21    8.95
   0  10  10   32.32    4.88
   0  10  10   33.19    4.56
   0  10  10   33.10    4.13
   0  10 -10   36.81    5.32
   0  10  10   36.67    9.41
   0  10 -10   36.39    7.72
   0  10 -11   34.01    8.08
   0  10  11   37.51    5.54
   0  10  11   36.06    9.62
   0  10  11   32.38    4.38
   0  10 -11   36.92    5.11
   0  10  11   33.23    4.29
   0  10  11   40.88    5.89
   0  10  11   35.55    4.79
   0  10  11   35.69    5.34
   0  10 -11   31.47    5.08
   0  10 -12  198.38   11.24
   0  10  12  210.82   10.61
   0  10  12  256.01   23.93
   0  10  12  202.80   11.34
   0  10 -12  225.10   19.85
   0  10  12  209.33   11.96
   0  10 -12  211.23   11.65
   0  10  12  216.92   10.37
   0  10  12  211.26   10.73
   0  10  13   67.66    7.05
   0  10  13   68.63    6.83
   0  10 -13   63.10    6.60
   0  10 -13   64.22    6.81
   0  10  13   76.45    7.64
   0  10  13   66.41    6.23
   0  10 -13   64.16   11.23
   0  10  13   71.24    6.49
   0  10  13   53.02    5.78
   0  10  13   72.71    6.28
   0  10  13   87.96   14.28
   0  10  14   21.18    4.37
   0  10 -14   21.78    4.82
   0  10  14   23.56    4.15
   0  10  14   22.12    4.13
   0  10 -14   22.52    4.63
   0  10  14   25.57    5.15
   0  10 -14   20.18    4.45
   0  10  14   21.67    4.29
   0  10  14   23.09    4.68
   0  10 -14   35.11    8.56
   0  10  14   18.04    3.94
   0  10  15   30.73    5.17
   0  10 -15   33.68    5.46
   0  10  15   32.55    4.48
   0  10  15   29.40    4.30
   0  10 -15   31.42    5.02
   0  10 -15   40.75    7.05
   0  10  15   30.44    4.65
   0  10 -15   42.91    6.14
   0  10  15   26.14    4.08
   0  10  15   39.63    5.56
   0  10 -15   25.80    7.79
   0  10  15   32.45    4.89
   0  10 -15   32.74    5.57
   0  10 -16    9.99    4.24
   0  10 -16    7.67    3.78
   0  10 -16    6.46    2.97
   0  10 -16   13.12    3.40
   0  10  16    8.62    3.01
   0  10 -16    9.87    3.58
   0  10 -16   15.41    5.71
   0  10 -16    8.16    5.72
   0  10  16   13.90    3.99
   0  10  16   11.52    3.18
   0  10  16   15.21    3.36
   0  10  16   13.14    3.46
   0  10 -17   -4.38    4.05
   0  10  17    0.76    2.31
   0  10  17   -3.82    2.68
   0  10  17    2.66    2.87
   0  10 -17   -0.63    3.51
   0  10  17    3.24    2.59
   0  10 -17    6.92    3.80
   0  10 -17   -1.13    2.43
   0  10 -17    0.76    2.61
   0  10 -17    4.20    3.94
   0  10  17    1.76    2.48
   0  10  18    0.55    2.26
   0  10  18   -0.45    2.83
   0  10  18    2.16    2.30
   0  10  18   -3.15    2.76
   0  10 -18    0.81    3.53
   0  10  18    5.63    2.87
   0  10 -18   -0.79    2.84
   0  10 -18   -2.27    3.95
   0  10 -18    2.29    2.93
   0  10  19    6.91    2.69
   0  10 -19   14.51    4.34
   0  10  19    4.35    2.40
   0  10  19    9.68    3.73
   0  10 -19   10.49    5.14
   0  10  19    9.90    3.00
   0  10 -19    5.50    3.03
   0  10 -19   12.36    5.40
   0  10 -19    2.83    3.43
   0  10  19    2.63    2.72
   0  10  20   23.38    3.91
   0  10  20   13.42    3.71
   0  10 -20   10.20    4.28
   0  10  20   16.88    3.73
   0  10  20   12.44    3.43
   0  10 -20    7.24    3.33
   0  10 -20    6.48    4.31
   0  10  20   10.87    4.08
   0  10 -20   16.57    3.87
   0  10 -20    9.10    3.86
   0  10 -21   19.80    5.65
   0  10 -21   15.66    5.27
   0  10  21   12.98    2.79
   0  10  21   10.98    3.58
   0  10  21   14.80    3.66
   0  10  21   17.08    3.39
   0  10 -21   11.94    3.36
   0  10 -21   20.29    5.52
   0  10  21   12.46    3.41
   0  10 -21   14.35    4.05
   0  10 -22    5.08    4.18
   0  10  22    2.34    2.59
   0  10  22    2.77    2.31
   0  10 -22    4.73    2.77
   0  10  22   -1.38    2.02
   0  10  22    0.08    2.60
   0  10 -22   -0.71    2.26
   0  10 -22    4.47    4.04
   0  10  22    1.68    2.22
   0  10 -22   -1.15    3.92
   0  10  22   -0.94    2.64
   0  10 -23   14.39    4.28
   0  10  23    8.37    2.74
   0  10  23   11.29    2.98
   0  10  23   10.18    2.83
   0  10  23   11.63    3.44
   0  10 -23   11.65    3.20
   0  10 -23   14.99    3.25
   0  10 -23   12.80    4.76
   0  10  24    1.61    2.18
   0  10  24   -0.98    2.12
   0  10 -24    0.74    3.63
   0  10 -24    4.00    2.44
   0  10 -24   -0.63    2.82
   0  10 -24    0.90    2.17
   0  10  24    4.08    2.33
   0  10  24    0.86    2.10
   0  10 -25    8.72    2.79
   0  10  25    7.40    2.49
   0  10 -25    9.02    3.21
   0  10  25    5.05    2.46
   0  10  25    5.75    2.36
   0  10 -25   -0.18    3.22
   0  10  25    5.36    2.53
   0  10  26    7.47    1.89
   0  10 -26    6.85    3.88
   0  10 -26    7.32    2.57
   0  10  26    4.83    2.09
   0  10  26    8.71    2.34
   0  10  26    5.28    2.37
   0  10 -26    8.36    2.69
   0  10 -27    0.05    3.20
   0  10 -27    1.67    2.09
   0  10  27    0.76    1.53
   0  10  27    0.11    1.18
   0  10  27    2.25    1.83
   0  10  27   -1.09    1.55
   0  10  28   15.79    2.51
   0  10 -28   13.06    2.45
   0  10  28   18.44    2.54
   0  10 -28    9.76    3.74
   0  10  28   14.21    2.44
   0  10  28   11.05    1.62
   0  10 -29   -0.85    2.47
   0  10 -29    1.38    1.47
   0  10  29    1.53    1.26
   0  10  29   -1.78    1.59
   0  10  29   -1.73    1.59
   0  10  30    1.88    1.20
   0  10  30    0.99    1.33
   0  10  30    0.92    1.16
   0  10 -30    1.18    2.50
   0  10  31   -0.96    0.95
   0  10  31    1.17    0.95
   0  10 -31   -1.88    1.77
   0  10 -32    2.93    1.60
   0  10  32    0.18    0.67
   0  12   0  149.08    8.57
   0  12   0  174.55   16.46
   0  12   0  140.14    9.78
   0  12   0  152.82   18.31
   0  12   1   49.76   11.61
   0  12   1   57.21   10.16
   0  12   1   47.96    5.58
   0  12   1   43.62    4.71
   0  12   1   42.63    5.74
   0  12  -1   49.47    8.86
   0  12  -1   42.78    5.78
   0  12  -1   50.90   10.63
   0  12  -1   53.29    5.28
   0  12  -2    1.84    2.28
   0  12   2   -1.32    2.47
   0  12   2   -1.17    4.38
   0  12  -2    0.62    2.50
   0  12   2    3.86    3.81
   0  12   2    1.80    2.78
   0  12  -2    7.57    4.33
   0  12   2    1.78    2.22
   0  12   2   -2.72    8.18
   0  12   3  249.36   11.62
   0  12   3  264.83   25.52
   0  12  -3  278.32   13.48
   0  12   3  273.43   13.83
   0  12   3  281.47   13.00
   0  12  -3  242.85   19.50
   0  12   3  261.21   20.20
   0  12   3  288.59   12.70
   0  12  -3  278.43   11.63
   0  12   3  267.30   11.57
   0  12   4    5.34    3.09
   0  12   4    6.45    2.72
   0  12   4    7.76    2.57
   0  12  -4    8.37    5.08
   0  12   4    7.70    2.97
   0  12   4    3.35    2.62
   0  12   4    9.80    5.35
   0  12  -4    6.16    2.48
   0  12   4    9.37    4.56
   0  12  -4    5.08    2.80
   0  12   5   18.02    3.62
   0  12   5   21.16    5.89
   0  12   5   14.38    6.95
   0  12  -5   17.91    3.61
   0  12  -5   16.57    4.29
   0  12  -5   19.71    6.01
   0  12   5   25.83    4.64
   0  12   5   12.45    3.94
   0  12  -5   14.77    3.95
   0  12  -5   15.52    4.11
   0  12   5   12.27    4.21
   0  12   5   16.28    3.98
   0  12   6    7.98    2.95
   0  12   6    7.83    3.36
   0  12  -6    5.42    3.14
   0  12   6    8.73    3.18
   0  12   6    7.39    6.37
   0  12   6    7.90    4.66
   0  12  -6    8.95    3.43
   0  12  -6    7.69    3.38
   0  12   6   10.55    3.30
   0  12  -6   10.26    5.94
   0  12   6    6.46    3.41
   0  12  -7   64.44   10.48
   0  12   7   54.17    5.69
   0  12   7   47.51    5.68
   0  12  -7   46.71    6.14
   0  12   7   45.20    5.65
   0  12   7   68.12   13.96
   0  12  -7   45.46    5.81
   0  12  -7   46.55    6.17
   0  12   7   47.90    5.24
   0  12   7   52.68    6.52
   0  12   7   67.19   11.74
   0  12   8   19.97    3.60
   0  12   8   18.17    6.20
   0  12   8   18.14    4.60
   0  12   8   19.27    4.27
   0  12  -8   18.51    4.35
   0  12   8   15.54    4.10
   0  12  -8   24.66    4.77
   0  12   8   18.82    8.61
   0  12  -8   22.97    7.51
   0  12   8   23.32    4.58
   0  12  -8   23.92    4.84
   0  12   9  125.03    9.86
   0  12  -9  118.20    9.43
   0  12  -9  112.35    9.07
   0  12   9  128.45    8.78
   0  12   9  122.09    8.41
   0  12  -9  132.67   15.95
   0  12   9  108.35    8.72
   0  12   9  119.94    8.91
   0  12   9  119.43    8.04
   0  12  10   12.64    3.31
   0  12  10   14.92    4.07
   0  12  10    9.08    4.16
   0  12 -10   13.86    3.88
   0  12  10   18.79    4.37
   0  12  10   20.30    4.10
   0  12  10   16.24    4.12
   0  12 -10   13.20    3.91
   0  12 -11    4.65    3.30
   0  12  11    8.93    3.75
   0  12  11    8.72    3.48
   0  12 -11    7.09    3.23
   0  12  11    7.56    3.65
   0  12  11    9.45    3.25
   0  12  11    6.05    2.61
   0  12  11    3.40    2.68
   0  12  12  109.08    9.38
   0  12  12   99.14    7.43
   0  12 -12   92.46    8.22
   0  12  12  106.89    7.73
   0  12  12   94.67    8.47
   0  12  12   82.08    7.34
   0  12  12  101.27    7.74
   0  12 -12   91.99    8.21
   0  12  12  103.93    8.75
   0  12  13   14.98    4.19
   0  12  13   11.73    3.96
   0  12  13    7.71    3.03
   0  12 -13   10.99    3.60
   0  12  13   13.76    3.63
   0  12  13   12.56    3.26
   0  12  13   16.08    3.64
   0  12 -13   17.47    4.10
   0  12  14   -0.07    2.25
   0  12  14    5.42    2.94
   0  12  14    1.70    2.96
   0  12  14    2.42    2.46
   0  12 -14   10.12    4.13
   0  12  14    4.28    2.84
   0  12 -14    3.87    3.10
   0  12 -15   16.69    3.84
   0  12  15   10.22    3.32
   0  12 -15   22.10    4.60
   0  12  15   13.08    3.27
   0  12  15   15.27    3.38
   0  12  15   16.05    3.76
   0  12 -16   28.45    5.21
   0  12 -16   35.69    5.01
   0  12  16   34.28    4.62
   0  12  16   40.11    5.02
   0  12  16   28.25    5.05
   0  12  16   28.84    4.44
   0  12  16   25.41    4.24
   0  12  17    0.97    2.61
   0  12 -17   -0.46    3.09
   0  12 -17    0.16    2.56
   0  12  17    1.82    2.55
   0  12  17    4.03    2.50
   0  12  17    1.43    2.14
   0  12  18    2.12    2.25
   0  12 -18    4.98    3.70
   0  12  18   -0.76    2.09
   0  12 -18   -2.29    2.64
   0  12  18   -1.45    2.30
   0  12  18   -0.29    2.38
   0  12  19    2.89    2.80
   0  12  19    4.33    2.30
   0  12  19    1.78    2.04
   0  12 -19    1.94    2.69
   0  12 -19    8.88    2.76
   0  12  19    3.86    2.31
   0  12  20   13.48    2.87
   0  12  20   10.22    2.79
   0  12  20   13.42    3.51
   0  12 -20   16.12    4.07
   0  12 -20   10.39    4.13
   0  12  20   12.62    3.14
   0  12  21    4.33    2.85
   0  12  21    1.53    1.95
   0  12  21    5.98    2.26
   0  12 -21    4.51    2.61
   0  12 -21    3.32    3.43
   0  12 -22    5.60    2.68
   0  12 -22   18.02    4.53
   0  12  22   11.02    3.13
   0  12  22    9.48    2.34
   0  12  22   11.72    2.77
   0  12  23    7.72    2.63
   0  12 -23    8.13    3.44
   0  12  23    7.07    1.87
   0  12 -23    4.96    2.39
   0  12  23    5.34    2.05
   0  12  23    8.36    2.14
   0  12  24    0.06    1.39
   0  12 -24   -0.81    2.02
   0  12 -24   -4.83    3.21
   0  12  24    1.25    1.41
   0  12  24   -0.14    1.51
   0  12 -25    8.80    2.53
   0  12 -25    9.51    3.20
   0  12  25    9.97    2.01
   0  12  25    8.27    1.73
   0  12  25   10.36    2.11
   0  12 -26    8.58    3.15
   0  12  26    9.58    1.79
   0  12  26    8.62    1.77
   0  12 -26   12.55    2.48
   0  12  26    6.98    1.33
   0  12 -27    0.03    1.35
   0  12  27   -0.03    0.82
   0  12 -27    3.31    2.17
   0  12  27    0.14    1.02
   0  12  27    1.17    1.11
   0  12  28    0.86    0.89
   0  12 -28    0.88    1.09
   0  12 -28   -1.33    1.76
   0  12  28    0.68    0.98
   0  12  29   -0.31    0.71
   0  14   0   14.86    3.89
   0  14   0   15.41    3.42
   0  14   0    7.59    3.90
   0  14   0   13.19    3.75
   0  14  -1   30.18    5.42
   0  14   1   38.85    4.86
   0  14   1   42.53    6.15
   0  14   1   32.75    6.36
   0  14  -1   35.54    4.50
   0  14   1   39.08    5.46
   0  14  -1   33.92    6.61
   0  14  -1   32.50    5.11
   0  14   2   64.33    8.00
   0  14  -2   59.32    6.09
   0  14  -2   59.70    7.96
   0  14   2   63.90    6.68
   0  14  -2   68.27    7.14
   0  14   2   65.54    6.14
   0  14  -2   47.73    6.06
   0  14   2   63.75    6.78
   0  14   2   52.01    6.26
   0  14   3  125.46    8.29
   0  14   3  126.45    9.09
   0  14   3  119.77    9.54
   0  14   3  116.89    8.51
   0  14   3  135.88   10.88
   0  14  -3  149.19   11.46
   0  14   3  130.80    9.00
   0  14  -3  135.23    9.91
   0  14  -3  126.04    8.14
   0  14   4    1.74    3.33
   0  14   4    0.19    2.90
   0  14   4    4.37    2.83
   0  14  -4   -1.92    2.52
   0  14  -4    0.03    3.40
   0  14   4    4.08    3.05
   0  14   4    1.20    3.03
   0  14  -4   10.18    4.30
   0  14   4    2.69    2.71
   0  14  -5    3.24    2.22
   0  14   5    0.97    3.04
   0  14  -5   -4.98    4.09
   0  14  -5    3.18    3.72
   0  14   5    3.04    2.46
   0  14   5    0.54    2.58
   0  14   5    4.27    3.81
   0  14   5    1.97    2.92
   0  14  -5    0.51    1.96
   0  14   5    1.73    2.48
   0  14   6    9.57    3.75
   0  14   6   12.05    3.23
   0  14   6   12.00    4.58
   0  14  -6   15.02    3.11
   0  14  -6   10.21    3.77
   0  14   6   11.06    3.47
   0  14  -6   15.53    4.35
   0  14   6   13.09    3.69
   0  14  -6   14.79    3.55
   0  14   6   14.69    4.26
   0  14   7   22.26    4.65
   0  14   7   18.98    3.54
   0  14   7   21.19    4.35
   0  14   7   17.00    4.96
   0  14   7   14.12    4.21
   0  14  -7   21.86    4.10
   0  14   7   28.01    4.54
   0  14  -7   16.61    4.28
   0  14  -7   19.29    4.86
   0  14   8   24.77    5.13
   0  14   8   20.89    4.10
   0  14  -8   19.11    4.68
   0  14   8   21.41    4.52
   0  14   8   18.62    4.16
   0  14  -8   17.94    4.66
   0  14   8   15.63    4.22
   0  14  -8   22.19    4.48
   0  14  -9   56.17    6.35
   0  14  -9   67.66    7.43
   0  14   9   74.87    7.59
   0  14   9   60.49    6.43
   0  14   9   61.51    7.09
   0  14   9   68.98    6.12
   0  14   9   65.79    7.08
   0  14 -10    5.37    2.75
   0  14  10   -0.71    2.82
   0  14  10    2.02    4.03
   0  14  10    1.82    2.87
   0  14  10    6.70    2.63
   0  14  10    2.63    2.82
   0  14 -10    0.28    3.00
   0  14 -11   54.93    6.30
   0  14  11   65.12    6.94
   0  14 -11   60.80    7.11
   0  14  11   52.40    5.80
   0  14  11   61.62    6.95
   0  14  12    1.44    2.98
   0  14 -12   -1.21    2.92
   0  14 -12   -2.23    3.06
   0  14  12    0.56    2.48
   0  14  12   -0.38    2.04
   0  14  12    1.23    2.43
   0  14 -13    5.80    3.45
   0  14  13   -2.07    2.66
   0  14  13   -0.57    2.70
   0  14  13    1.26    2.41
   0  14 -13   -5.35    3.42
   0  14  13   -2.13    1.86
   0  14  14    0.74    2.44
   0  14  14    0.31    1.75
   0  14  14    2.02    2.37
   0  14  14    1.01    2.34
   0  14 -14    2.48    3.14
   0  14 -14   -0.59    2.89
   0  14  15   25.22    4.07
   0  14 -15   25.27    4.59
   0  14  15   22.18    3.75
   0  14  15   23.62    3.46
   0  14  15   14.80    3.56
   0  14 -15   20.43    3.87
   0  14 -16    5.13    3.22
   0  14 -16    1.19    2.21
   0  14  16    2.16    2.11
   0  14  16   -2.14    2.58
   0  14  16    0.45    2.13
   0  14  16    3.33    2.62
   0  14  17    7.54    2.82
   0  14 -17    8.03    2.71
   0  14 -17   13.62    3.70
   0  14  17    9.99    2.37
   0  14  17   11.41    2.53
   0  14  17    3.05    2.33
   0  14  17    9.28    2.70
   0  14  18   18.67    2.68
   0  14  18   20.26    3.59
   0  14 -18   24.74    3.84
   0  14 -18   15.50    3.73
   0  14  18   15.16    2.65
   0  14  19   21.01    2.73
   0  14 -19   21.57    3.73
   0  14  19   22.85    2.84
   0  14 -19   21.48    3.15
   0  14  19   19.48    3.54
   0  14  20    2.41    1.50
   0  14 -20    7.96    2.72
   0  14  20    6.32    2.35
   0  14  20    2.61    1.49
   0  14  21    7.50    1.84
   0  14  21    8.46    1.81
   0  14 -22    4.79    2.02
   0  14  22    6.25    1.50
   0  14  22    5.52    1.41
   0  14  23    4.22    1.18
   0  14 -23    8.69    2.12
   0  14  23    6.07    1.27
   0  14  24    0.55    0.79
   0  14 -24    1.20    1.29
   0  14  24    0.72    0.82
   0  14 -25    2.16    1.25
   0  16   0    3.97    3.27
   0  16   0    6.38    3.03
   0  16   0    6.60    3.70
   0  16   0    6.78    2.29
   0  16   0    8.27    2.78
   0  16   1    1.81    2.80
   0  16   1    2.24    2.06
   0  16   1   -2.47    3.07
   0  16  -1    0.56    2.76
   0  16   1   -0.41    3.35
   0  16   1    7.05    2.99
   0  16  -1   -0.97    3.99
   0  16  -1    1.55    1.69
   0  16  -1    2.36    2.09
   0  16  -1    4.19    3.51
   0  16   2   16.33    4.80
   0  16   2   19.06    3.45
   0  16  -2   17.27    4.56
   0  16   2   17.66    4.11
   0  16  -2   17.25    3.43
   0  16  -2   17.13    2.96
   0  16  -2   14.38    3.99
   0  16  -2   12.75    4.01
   0  16  -3   23.46    3.20
   0  16  -3   23.92    4.56
   0  16  -3   23.03    4.56
   0  16  -3   19.68    3.46
   0  16  -3   25.79    5.29
   0  16   3   29.71    5.56
   0  16   3   30.00    4.89
   0  16   4    0.21    3.37
   0  16   4    6.31    3.96
   0  16  -4    2.34    1.80
   0  16   4    1.60    2.02
   0  16  -4    0.67    3.07
   0  16  -4   -3.93    2.84
   0  16  -4   -0.57    1.96
   0  16  -4    2.64    3.02
   0  16   5    6.65    2.87
   0  16   5    3.29    3.09
   0  16  -5    5.72    3.39
   0  16  -5    2.81    3.50
   0  16  -5    5.65    3.11
   0  16   5    8.42    3.88
   0  16   5    4.21    3.15
   0  16  -6   32.31    4.94
   0  16   6   21.01    4.38
   0  16  -6   28.23    4.91
   0  16  -6   30.38    5.01
   0  16   6   21.04    4.24
   0  16   6   21.02    3.74
   0  16   6   17.82    4.35
   0  16   7    0.62    2.46
   0  16   7    3.64    1.82
   0  16  -7    4.20    3.12
   0  16   7    4.93    2.40
   0  16  -7    5.07    3.49
   0  16   7    0.13    2.89
   0  16  -7    5.95    3.71
   0  16  -8   -0.26    2.87
   0  16  -8    3.82    2.91
   0  16   8    0.90    3.09
   0  16   8   -0.75    1.73
   0  16   8   -0.98    2.87
   0  16   9    1.23    1.75
   0  16   9   -1.00    2.55
   0  16  -9    3.67    2.89
   0  16  -9    3.11    3.36
   0  16   9    4.02    2.90
   0  16  10    2.18    1.67
   0  16 -10    6.94    3.34
   0  16  10    1.84    2.34
   0  16 -10    0.03    2.29
   0  16 -10    0.46    3.03
   0  16  10    2.09    2.76
   0  16  11   16.26    2.69
   0  16  11   19.44    3.67
   0  16 -11   22.56    4.22
   0  16 -11   16.22    3.53
   0  16  11   10.03    3.17
   0  16 -11   21.70    4.13
   0  16 -12    9.73    2.99
   0  16 -12    8.46    3.07
   0  16  12   11.89    3.02
   0  16  12   11.09    2.26
   0  16 -12   11.71    3.27
   0  16  13    0.64    1.58
   0  16 -13    0.98    2.39
   0  16 -13    2.91    2.36
   0  16 -13    2.69    2.07
   0  16  13    6.19    2.44
   0  16 -14   -2.07    2.41
   0  16  14    2.67    1.40
   0  16 -14    2.75    2.41
   0  16 -15    1.56    1.91
   0  16 -15    5.80    2.34
   0  16  15    4.89    1.71
   0  16  16    8.27    1.62
   0  16 -16    6.78    2.31
   0  16 -16   11.53    2.62
   0  16 -17   -0.25    1.52
   0  16 -17    3.38    1.76
   0  16  17    0.78    0.88
   0  16  17    1.73    1.12
   0  16  18    6.51    1.29
   0  16  18    3.20    0.88
   0  16 -18    5.24    1.88
   0  16  19    1.60    0.75
   0  18  -1    0.07    2.36
   0  18  -2    1.01    2.42
   0  18  -3   16.59    3.34
   0  18   3    9.33    1.65
   0  18   4    0.85    1.11
   0  18  -4   -0.58    2.21
   0  18  -5    5.18    2.67
   0  18   5    3.38    1.36
   0  18   6    4.06    1.22
   0  18  -6    3.05    2.40
   0  18   7    0.15    0.95
   0  18  -7   -0.01    2.03
   0  18  -8    1.44    1.92
   1 -17 -15    0.50    0.88
  -1 -17  15   -0.73    1.36
   1 -17 -15    0.30    0.88
  -1 -17  14    5.00    1.83
   1 -17 -14    9.59    1.81
  -1 -17  14    6.65    1.90
  -1 -17  14    9.45    2.37
   1 -17 -14    6.84    1.52
   1 -17 -14    9.24    1.59
   1 -17 -13    4.49    1.83
  -1 -17  13    5.31    2.07
  -1 -17  13    1.58    2.02
   1 -17 -13    0.87    1.33
   1 -17 -13    4.65    1.47
  -1 -17  13    4.67    2.30
  -1 -17  12    1.97    2.03
  -1 -17  12   -3.67    2.21
   1 -17 -12   -2.42    1.79
  -1 -17  12   -4.06    2.67
   1 -17 -12    0.24    1.42
  -1 -17  11    8.54    2.90
  -1 -17  11    9.66    2.68
   1 -17 -11   10.56    2.61
   1 -17 -11    7.27    1.86
  -1 -17  11   10.01    3.20
  -1 -17  10    1.59    2.22
  -1 -17  10    3.61    2.54
   1 -17 -10   -0.57    2.08
   1 -17 -10   -0.02    1.07
  -1 -17  10    1.49    2.77
  -1 -17  10    0.52    1.08
   1 -17 -10   -0.94    1.55
   1 -17  -9    7.71    1.60
   1 -17  -9    3.04    2.36
  -1 -17   9    3.93    1.33
  -1 -17   9    1.14    2.63
  -1 -17   9    0.48    2.29
  -1 -17   9    1.98    2.66
   1 -17  -8    6.83    2.89
  -1 -17   8    4.72    1.43
   1 -17  -8    7.72    1.78
  -1 -17   8    7.10    2.75
  -1 -17   8    9.39    2.99
  -1 -17   8    9.38    3.35
  -1 -17   7    3.00    3.23
   1 -17  -7    0.83    1.37
   1 -17  -7    1.12    2.53
  -1 -17   7    0.37    2.43
  -1 -17   7   -0.21    2.42
  -1 -17   7    2.52    1.52
   1 -17  -6   22.93    3.83
  -1 -17   6   20.69    2.42
  -1 -17   6   25.98    4.76
   1 -17  -6   16.90    4.30
  -1 -17   6   17.29    3.66
   1 -17  -6   18.47    2.41
  -1 -17   5   15.63    4.12
   1 -17  -5   18.80    3.66
  -1 -17   5   14.62    2.17
   1 -17  -5   14.32    2.33
  -1 -17   5   14.38    3.52
   1 -17  -5   10.96    3.60
   1 -17  -4   -1.34    2.59
   1 -17  -4   -2.62    1.56
  -1 -17   4    2.18    2.37
  -1 -17   4   -0.68    1.44
   1 -17  -4    2.00    2.76
  -1 -17   4    0.81    2.99
  -1 -17   3    0.30    2.99
   1 -17  -3    3.25    2.72
  -1 -17   3    1.53    2.27
   1 -17  -3   -0.86    3.20
  -1 -17   3    1.36    1.67
   1 -17  -3   -0.49    1.47
   1 -17  -2    7.77    3.05
   1 -17  -2    4.31    3.36
  -1 -17   2    3.53    1.65
  -1 -17   2    5.52    3.38
   1 -17  -2    0.23    1.50
  -1 -17   2   -0.16    2.53
   1 -17  -2    2.86    2.46
   1 -17  -1    1.91    1.52
  -1 -17   1    0.80    1.34
   1 -17  -1   -1.43    2.93
  -1 -17   1   -2.13    2.68
  -1 -17   1    8.38    3.77
   1 -17  -1    4.68    2.90
   1 -17   0   -2.57    2.81
  -1 -17   0   -1.51    2.34
  -1 -17   0    2.49    3.09
   1 -17   0   -0.50    1.49
   1 -17   0   -0.42    2.97
  -1 -17   0    0.61    1.52
   1 -17   1   -0.99    2.91
  -1 -17  -1   -3.08    2.68
  -1 -17  -1   -0.66    1.43
   1 -17   1   -1.06    2.85
  -1 -17  -1    1.95    2.20
  -1 -17  -1   -1.29    2.90
   1 -17   1    1.64    1.64
   1 -17   2    0.93    2.71
   1 -17   2   -0.32    3.00
  -1 -17  -2    1.89    2.66
   1 -17   2   -2.85    1.72
  -1 -17  -2    1.66    2.60
  -1 -17  -2    1.79    2.92
  -1 -17  -2    3.49    2.79
  -1 -17  -2    1.05    1.45
   1 -17   3    3.03    1.76
  -1 -17  -3    2.40    2.30
  -1 -17  -3    2.23    3.16
   1 -17   3    5.20    3.07
   1 -17   3    3.92    2.71
  -1 -17  -3    5.85    1.74
  -1 -17  -3   12.37    3.57
  -1 -17  -4   18.05    2.33
   1 -17   4   19.21    4.09
   1 -17   4   13.61    3.31
  -1 -17  -4   17.84    3.43
   1 -17   4   15.85    2.39
  -1 -17  -4   21.36    3.96
  -1 -17  -4   13.39    3.84
  -1 -17  -5    4.08    2.33
  -1 -17  -5    2.81    2.43
  -1 -17  -5    8.44    1.95
   1 -17   5   10.59    2.20
   1 -17   5    5.51    3.11
  -1 -17  -5    4.44    3.02
   1 -17   5    7.51    3.50
  -1 -17  -6   10.87    3.36
   1 -17   6   10.57    3.28
   1 -17   6   11.11    2.09
   1 -17   6    9.83    3.14
  -1 -17  -6   11.98    3.65
   1 -17   6   13.93    3.88
  -1 -17  -6    7.50    2.43
   1 -17   7    2.58    3.00
   1 -17   7    4.08    2.84
  -1 -17  -7   -5.41    2.37
   1 -17   7    1.34    1.51
   1 -17   7    1.74    2.71
  -1 -17  -7    6.66    2.99
  -1 -17  -8    6.38    1.94
   1 -17   8    7.45    2.79
   1 -17   8    6.14    1.69
   1 -17   8    6.83    2.91
   1 -17   8    7.04    3.08
  -1 -17  -8    6.34    2.75
  -1 -17  -8    2.17    1.66
   1 -17   9    6.99    1.71
  -1 -17  -9    5.76    2.01
   1 -17   9    2.50    2.35
   1 -17   9    0.50    2.45
   1 -17   9    5.10    2.64
  -1 -17  -9    9.54    2.08
  -1 -17  -9    7.91    2.66
   1 -17  10    5.97    2.59
   1 -17  10    5.87    1.62
   1 -17  10    7.56    2.69
  -1 -17 -10    7.50    2.45
   1 -17  10    5.85    2.95
  -1 -17 -10    4.61    1.74
  -1 -17 -11    1.13    1.32
   1 -17  11    0.58    2.52
   1 -17  11    5.13    2.47
   1 -17  11    5.19    2.44
   1 -17  11    2.65    1.17
  -1 -17 -11    2.32    2.10
  -1 -17 -12    2.96    1.46
  -1 -17 -12   -0.23    1.56
   1 -17  12    1.94    2.35
  -1 -17 -12    2.10    1.85
   1 -17  12    1.54    2.30
   1 -17  12   -0.05    0.90
   1 -17  12    1.07    1.84
   1 -17  13    3.33    1.67
   1 -17  13    3.34    2.26
  -1 -17 -13    1.38    1.46
  -1 -17 -13    4.29    1.36
   1 -17  13    3.21    2.18
  -1 -17 -13    2.04    1.25
   1 -17  14    2.00    1.85
  -1 -17 -14    6.43    1.41
  -1 -17 -14    5.62    1.66
   1 -17  14    6.81    2.21
  -1 -17 -14    6.14    1.36
  -1 -15  22    1.04    1.48
   1 -15 -22   -0.21    0.85
   1 -15 -22    1.31    0.91
  -1 -15  21   -1.62    1.77
   1 -15 -21   -0.64    1.15
   1 -15 -20   -1.75    1.42
   1 -15 -20    0.35    0.76
   1 -15 -20    0.94    0.97
   1 -15 -20   -0.63    1.27
  -1 -15  20   -1.20    1.49
  -1 -15  20    0.53    2.01
   1 -15 -19   -0.92    1.34
   1 -15 -19    1.17    1.70
   1 -15 -19    2.58    1.22
   1 -15 -19   -0.44    1.38
   1 -15 -19    0.25    1.03
  -1 -15  19   -0.23    1.78
  -1 -15  19   -0.65    2.35
   1 -15 -18    0.34    1.20
  -1 -15  18   -0.55    2.19
   1 -15 -18    2.00    1.60
   1 -15 -18   -0.63    2.09
   1 -15 -18    2.74    1.31
   1 -15 -18   -0.93    1.52
  -1 -15  18   -0.38    3.08
   1 -15 -17   14.71    2.47
   1 -15 -17    8.87    1.73
   1 -15 -17   14.81    2.68
  -1 -15  17   12.05    4.30
   1 -15 -17   11.80    2.42
   1 -15 -17   11.38    1.96
   1 -15 -17   17.55    3.35
  -1 -15  16    2.64    2.79
   1 -15 -16   10.25    1.93
   1 -15 -16   12.52    2.64
   1 -15 -16    9.72    3.06
  -1 -15  16    6.66    3.74
   1 -15 -16   12.10    2.71
   1 -15 -16   11.16    1.83
   1 -15 -15    1.17    1.60
  -1 -15  15    6.90    4.94
  -1 -15  15    0.55    2.74
   1 -15 -15    2.83    2.60
   1 -15 -15   -0.70    2.71
   1 -15 -15    2.80    2.23
   1 -15 -14   15.22    3.60
   1 -15 -14   16.16    2.75
  -1 -15  14   11.08    3.66
  -1 -15  14   12.86    4.74
   1 -15 -14   11.81    3.08
   1 -15 -13    1.51    1.87
   1 -15 -13    0.87    2.87
  -1 -15  13   -0.39    3.34
   1 -15 -13    1.77    2.60
  -1 -15  13    5.66    3.35
   1 -15 -12    4.22    2.18
  -1 -15  12   -0.98    3.45
   1 -15 -12    5.68    2.86
   1 -15 -12   11.35    4.25
  -1 -15  12    3.34    3.06
   1 -15 -11    1.35    1.80
   1 -15 -11   -2.74    2.73
   1 -15 -11    5.89    3.62
   1 -15 -11   -0.44    2.96
  -1 -15  11    0.42    3.38
   1 -15 -10   31.68    5.65
   1 -15 -10   23.51    5.24
  -1 -15  10   22.75    5.13
  -1 -15  10   29.90    4.79
   1 -15 -10   29.53    4.67
   1 -15 -10   23.35    3.44
  -1 -15   9    2.09    3.24
   1 -15  -9    9.33    2.53
   1 -15  -9   10.50    3.95
  -1 -15   9   -1.90    3.03
   1 -15  -9   10.35    3.76
   1 -15  -9    0.47    3.26
   1 -15  -8    8.82    3.47
   1 -15  -8    9.42    3.55
  -1 -15   8   17.95    4.68
   1 -15  -8    9.10    3.88
   1 -15  -8   19.48    3.26
  -1 -15   8    8.37    2.71
   1 -15  -7   21.16    3.19
   1 -15  -7   21.61    4.56
   1 -15  -7   16.51    4.03
  -1 -15   7   18.06    4.72
   1 -15  -7   16.52    4.46
   1 -15  -7   22.35    5.15
  -1 -15   7   23.62    3.62
  -1 -15   6   22.90    5.00
  -1 -15   6   20.09    3.16
   1 -15  -6   26.65    5.03
   1 -15  -6   22.27    3.23
   1 -15  -6   26.11    4.85
   1 -15  -5   -1.19    2.81
   1 -15  -5    3.99    3.49
   1 -15  -5    2.07    1.87
  -1 -15   5    2.90    3.07
  -1 -15   5    1.45    2.16
  -1 -15   5    0.83    3.19
   1 -15  -4    4.10    3.65
  -1 -15   4   -0.82    1.78
   1 -15  -4   -0.49    1.96
  -1 -15   4    1.37    3.15
   1 -15  -4    1.67    3.24
  -1 -15   4    3.85    2.83
   1 -15  -3    0.67    3.16
  -1 -15   3    0.86    1.75
  -1 -15   3    0.94    2.89
   1 -15  -3   -1.60    3.45
  -1 -15   3    0.07    3.23
   1 -15  -3    0.24    1.79
  -1 -15   2    9.49    3.63
   1 -15  -2   11.18    4.15
  -1 -15   2    7.77    2.53
   1 -15  -2    8.51    2.42
   1 -15  -2   14.17    4.27
  -1 -15   2   12.33    3.85
  -1 -15   1   18.02    4.09
  -1 -15   1   21.35    4.38
  -1 -15   1   16.90    2.95
   1 -15  -1   22.07    4.67
   1 -15  -1   23.97    5.05
   1 -15  -1   19.19    3.22
   1 -15  -1   28.95    5.26
  -1 -15   0    8.91    3.55
  -1 -15   0   17.13    4.67
  -1 -15   0   10.97    3.73
   1 -15   0    7.35    2.46
   1 -15   0   15.92    4.07
   1 -15   0    6.85    3.83
   1 -15   0   11.71    4.27
  -1 -15   0    8.30    2.44
   1 -15   1    2.63    3.02
   1 -15   1    7.01    2.43
  -1 -15  -1    5.17    3.19
  -1 -15  -1    3.48    2.48
  -1 -15  -1    6.95    2.38
   1 -15   1    1.05    3.06
  -1 -15  -1    3.53    3.15
  -1 -15  -2    2.23    2.21
  -1 -15  -2   -1.04    3.09
   1 -15   2    1.91    3.15
   1 -15   2    1.13    1.96
   1 -15   2   -0.95    2.88
  -1 -15  -2   -1.11    2.94
  -1 -15  -3    2.82    2.92
   1 -15   3    2.51    2.89
   1 -15   3    2.14    2.16
   1 -15   3    0.20    3.25
  -1 -15  -3    3.62    2.09
  -1 -15  -3   -0.06    2.69
  -1 -15  -4   25.96    3.46
  -1 -15  -4   27.09    4.68
   1 -15   4   22.74    5.02
  -1 -15  -4   21.35    4.90
   1 -15   4   22.35    3.40
   1 -15   4   21.04    4.52
  -1 -15  -5   23.14    4.85
   1 -15   5   25.44    3.60
  -1 -15  -5   24.89    4.57
   1 -15   5   20.90    5.01
  -1 -15  -5   23.07    3.35
   1 -15   6    9.16    3.70
  -1 -15  -6    8.62    3.87
   1 -15   6    8.98    2.77
  -1 -15  -6    1.72    3.03
   1 -15   6    7.41    3.37
  -1 -15  -6    7.45    2.37
   1 -15   7   -3.38    2.23
  -1 -15  -7   -0.02    3.30
   1 -15   7    0.72    2.72
  -1 -15  -7   -1.49    2.89
  -1 -15  -7   -1.41    1.90
  -1 -15  -7    1.92    3.33
  -1 -15  -7    5.16    3.77
   1 -15   7    3.19    3.50
  -1 -15  -8    6.12    3.73
   1 -15   8    3.84    2.70
  -1 -15  -8   -0.17    3.08
  -1 -15  -8    3.46    2.22
  -1 -15  -8    2.21    3.16
   1 -15   8    2.41    3.61
  -1 -15  -9   -1.00    3.09
   1 -15   9    1.65    3.20
   1 -15   9    6.88    4.15
  -1 -15  -9    4.01    3.27
  -1 -15  -9    7.00    3.39
  -1 -15  -9    7.74    2.47
   1 -15  10   36.00    6.40
  -1 -15 -10   53.50    6.23
  -1 -15 -10   48.19    6.44
  -1 -15 -10   51.64    4.36
  -1 -15 -10   59.79    6.25
   1 -15  10   47.43    6.05
  -1 -15 -11   43.23    4.05
   1 -15  11   39.40    5.92
  -1 -15 -11   38.22    5.23
   1 -15  11   25.20    5.52
  -1 -15 -11   38.64    5.80
  -1 -15 -11   40.64    5.64
  -1 -15 -12   -1.83    2.53
   1 -15  12    1.76    2.93
  -1 -15 -12    0.97    3.41
  -1 -15 -12    2.49    1.88
   1 -15  12   -0.69    3.47
  -1 -15 -13   -4.10    3.50
  -1 -15 -13    0.32    2.29
   1 -15  13    1.37    3.04
   1 -15  13   -1.89    3.60
  -1 -15 -13   -2.39    1.61
  -1 -15 -14   20.47    2.94
  -1 -15 -14   21.67    4.46
   1 -15  14   10.86    4.22
  -1 -15 -14   15.45    2.99
   1 -15  14   23.37    4.79
  -1 -15 -14   17.97    3.44
  -1 -15 -15    5.46    2.74
  -1 -15 -15    6.21    1.74
   1 -15  15    8.43    4.03
  -1 -15 -15    2.27    1.99
   1 -15  15    5.51    3.65
  -1 -15 -15   -0.92    2.37
  -1 -15 -16    0.46    1.88
   1 -15  16    0.87    3.24
   1 -15  16   -2.81    2.93
  -1 -15 -16    1.15    2.28
  -1 -15 -16   -0.83    1.18
  -1 -15 -16   -1.18    1.97
   1 -15  17    1.30    2.71
  -1 -15 -17    1.18    1.29
  -1 -15 -17    1.60    2.25
  -1 -15 -17    1.33    1.79
  -1 -15 -17   -1.45    1.67
   1 -15  17    2.61    2.75
  -1 -15 -17    1.61    1.81
  -1 -15 -18   10.69    2.29
   1 -15  18    9.70    3.13
  -1 -15 -18   11.51    1.57
  -1 -15 -18    8.63    2.10
  -1 -15 -18    6.93    2.47
  -1 -15 -18    9.57    2.07
   1 -15  18    9.20    3.08
  -1 -15 -19   -0.27    1.32
  -1 -15 -19    1.38    1.76
   1 -15  19    0.03    1.98
   1 -15  19   -1.31    1.98
  -1 -15 -19   -0.31    1.34
  -1 -15 -20   15.31    1.87
  -1 -15 -20   11.40    2.15
  -1 -15 -20   12.46    1.83
   1 -15  20    8.77    2.46
  -1 -15 -21    3.64    1.16
   1 -15  21    1.03    1.36
  -1 -15 -21    0.30    0.96
   1 -15  21    3.14    1.81
   1 -15  22    2.87    1.36
  -1 -15 -22    4.62    0.97
   1 -13 -27   -0.55    0.69
  -1 -13  27    0.54    1.03
   1 -13 -27    0.85    0.75
  -1 -13  26    0.90    1.38
   1 -13 -26    0.05    0.99
  -1 -13  26    0.05    1.28
   1 -13 -26    0.93    0.97
  -1 -13  26   -0.98    1.05
   1 -13 -26    1.92    1.34
   1 -13 -25    0.20    1.11
  -1 -13  25   -1.96    1.65
  -1 -13  25    0.14    1.78
   1 -13 -25    1.85    1.28
   1 -13 -25    0.36    1.14
  -1 -13  24    0.90    1.89
   1 -13 -24    1.88    1.39
   1 -13 -24    0.89    1.22
   1 -13 -24    3.19    1.70
  -1 -13  24    1.35    2.00
   1 -13 -23   -1.17    1.38
   1 -13 -23    0.45    1.77
  -1 -13  23   -4.63    2.48
   1 -13 -23   -0.92    1.50
   1 -13 -23   -0.39    1.41
   1 -13 -23   -0.79    1.12
   1 -13 -22   -2.51    1.68
   1 -13 -22    1.70    2.05
   1 -13 -22    1.38    1.20
  -1 -13  22   -3.96    3.14
   1 -13 -22    0.28    1.82
   1 -13 -22    1.65    1.61
   1 -13 -21   -0.37    2.53
  -1 -13  21    1.60    3.20
   1 -13 -21   -0.86    2.15
   1 -13 -21   -2.55    2.08
   1 -13 -21    2.34    1.59
   1 -13 -21    1.46    1.63
   1 -13 -21   -4.38    2.32
   1 -13 -20    0.95    2.10
   1 -13 -20    1.64    1.88
   1 -13 -20    3.59    2.81
  -1 -13  20   -2.38    3.13
   1 -13 -20    4.65    2.49
   1 -13 -20    2.08    1.85
   1 -13 -20    3.97    1.97
  -1 -13  19    8.39    4.62
   1 -13 -19   10.57    2.43
   1 -13 -19   10.07    2.76
   1 -13 -19   10.30    2.47
   1 -13 -19   16.35    3.46
   1 -13 -19    8.14    3.36
   1 -13 -19   16.10    3.58
   1 -13 -18   10.90    3.12
   1 -13 -18    8.89    3.84
   1 -13 -18    8.94    2.38
  -1 -13  18    7.01    4.19
   1 -13 -18   10.27    2.91
   1 -13 -18    8.46    2.44
   1 -13 -17    2.45    2.11
   1 -13 -17    5.83    3.13
  -1 -13  17   -0.08    3.98
   1 -13 -17   -0.39    2.65
   1 -13 -16   25.77    3.68
   1 -13 -16   20.31    4.89
   1 -13 -16   16.02    3.86
  -1 -13  16   16.61    4.84
   1 -13 -15   21.93    4.04
   1 -13 -15   21.13    4.93
   1 -13 -15   23.32    3.75
   1 -13 -14    5.47    2.37
   1 -13 -14   11.26    4.29
   1 -13 -14   15.43    4.47
   1 -13 -13   35.37    6.34
   1 -13 -13   26.23    4.87
  -1 -13  13   23.35    5.74
   1 -13 -13   23.70    5.61
   1 -13 -13   34.46    4.34
   1 -13 -12   47.63    5.92
   1 -13 -12   54.75    6.97
   1 -13 -12   52.16    5.21
   1 -13 -12   49.64    7.44
  -1 -13  12   44.42    7.22
   1 -13 -11   21.85    4.60
   1 -13 -11   23.98    4.01
   1 -13 -11   22.04    5.21
   1 -13 -11   23.31    5.51
  -1 -13  11   22.00    5.15
   1 -13 -10   15.79    3.82
   1 -13 -10   21.78    4.88
   1 -13 -10   26.80    5.34
   1 -13 -10   17.76    4.75
   1 -13 -10   19.78    3.47
  -1 -13  10   15.67    5.31
   1 -13  -9   46.63    4.65
   1 -13  -9   41.71    6.48
   1 -13  -9   47.14    6.39
  -1 -13   9   36.24    6.04
   1 -13  -8    3.04    2.65
   1 -13  -8   -0.12    2.04
  -1 -13   8   -1.41    3.34
   1 -13  -8   -2.24    3.68
   1 -13  -7  102.86    7.46
   1 -13  -7   98.99    8.78
   1 -13  -7  117.99    7.01
   1 -13  -7  117.92    8.76
  -1 -13   7  106.11    8.48
  -1 -13   6  113.65    8.83
   1 -13  -6  113.73    9.06
   1 -13  -6   98.08    7.15
   1 -13  -6  103.02    6.61
   1 -13  -6  105.72    8.35
   1 -13  -5   43.67    4.52
   1 -13  -5   47.76    5.98
  -1 -13   5   35.53    5.04
   1 -13  -5   43.85    5.32
   1 -13  -5   44.82    6.21
  -1 -13   4   13.22    4.67
   1 -13  -4   24.90    5.12
   1 -13  -4   14.21    3.84
   1 -13  -4   16.88    3.77
   1 -13  -4   21.69    3.50
  -1 -13   3   11.86    4.26
   1 -13  -3   14.11    2.79
   1 -13  -3   12.54    3.85
   1 -13  -3   15.17    4.21
   1 -13  -2   68.31    5.37
   1 -13  -2   57.60    6.49
   1 -13  -2   58.56    6.73
  -1 -13   2   56.24    6.80
  -1 -13   1    8.93    3.29
   1 -13  -1   14.91    2.90
   1 -13  -1   10.57    3.94
   1 -13  -1   12.45    3.74
  -1 -13   1   12.11    2.85
  -1 -13   0   -0.04    1.76
  -1 -13   0    2.97    2.94
   1 -13   0   -1.74    2.71
   1 -13   0    0.90    2.11
   1 -13   0    2.71    2.95
  -1 -13  -1   18.49    4.05
   1 -13   1   17.60    4.36
  -1 -13  -1   21.30    4.42
   1 -13   1   16.75    4.03
  -1 -13  -1   17.99    3.05
  -1 -13  -2    3.19    2.62
  -1 -13  -2    5.30    2.28
  -1 -13  -2    5.87    2.68
   1 -13   2    4.84    2.73
   1 -13   2    6.06    2.82
   1 -13   3   16.01    4.32
  -1 -13  -3   13.73    2.87
  -1 -13  -3   20.91    4.55
   1 -13   3   21.46    4.60
  -1 -13  -3   16.50    4.08
  -1 -13  -4    4.06    2.21
   1 -13   4    9.28    4.16
   1 -13   4    7.17    3.26
  -1 -13  -4    4.87    2.76
  -1 -13  -4    0.17    2.98
  -1 -13  -4   11.93    3.72
  -1 -13  -5   48.39    6.20
   1 -13   5   42.95    6.64
   1 -13   5   45.32    5.77
  -1 -13  -5   48.39    5.72
  -1 -13  -5   52.96    4.79
  -1 -13  -6   46.26    5.83
  -1 -13  -6   47.79    4.66
   1 -13   6   44.92    6.28
  -1 -13  -6   50.00    6.24
  -1 -13  -7   20.78    4.61
   1 -13   7   10.06    4.20
  -1 -13  -7   20.13    3.26
  -1 -13  -7   19.26    4.21
  -1 -13  -8   29.80    3.93
  -1 -13  -8   26.18    5.58
   1 -13   8   18.39    4.81
  -1 -13  -8   17.40    3.87
  -1 -13  -9    4.12    2.74
   1 -13   9    6.95    4.45
  -1 -13  -9    8.27    4.38
  -1 -13  -9    6.69    3.51
  -1 -13 -10  113.32    9.10
  -1 -13 -10  130.45    9.57
  -1 -13 -10  119.34    7.24
   1 -13  10  119.97   10.05
  -1 -13 -10  105.03    9.29
  -1 -13 -11   25.81    5.22
  -1 -13 -11   26.45    5.08
  -1 -13 -11   32.85    4.33
  -1 -13 -11   24.53    5.35
   1 -13  11   19.41    4.96
  -1 -13 -12   19.47    4.91
  -1 -13 -12    7.04    3.27
   1 -13  12   11.26    3.48
  -1 -13 -12   20.12    5.41
   1 -13  12   10.89    4.79
  -1 -13 -12   18.61    3.40
  -1 -13 -13   52.39    7.05
  -1 -13 -13   31.50    6.08
   1 -13  13   35.28    6.69
  -1 -13 -13   46.39    5.14
  -1 -13 -13   41.97    5.88
   1 -13  13   38.37    5.23
   1 -13  14    8.90    3.89
  -1 -13 -14   10.99    4.84
  -1 -13 -14    8.54    3.37
  -1 -13 -14   17.77    3.32
   1 -13  14   17.14    5.00
  -1 -13 -15   14.59    4.71
   1 -13  15    9.04    3.83
  -1 -13 -15   11.93    4.04
  -1 -13 -15    9.47    2.94
   1 -13  15   11.79    4.64
  -1 -13 -16   41.29    4.34
  -1 -13 -16   40.92    4.90
  -1 -13 -16   38.97    4.41
   1 -13  16   39.65    5.67
  -1 -13 -16   43.69    5.51
   1 -13  16   31.31    6.64
  -1 -13 -16   51.02    6.71
  -1 -13 -17    6.46    1.96
  -1 -13 -17   14.39    4.34
  -1 -13 -17   14.54    3.68
  -1 -13 -17   10.88    3.11
  -1 -13 -17   13.49    2.81
   1 -13  17   -0.92    4.24
   1 -13  17    4.55    3.37
  -1 -13 -18    2.64    2.45
  -1 -13 -18    0.12    2.42
  -1 -13 -18    1.23    1.83
  -1 -13 -18    0.76    1.80
   1 -13  18    4.18    3.74
   1 -13  18    8.78    3.63
  -1 -13 -18   -3.83    3.42
  -1 -13 -19    4.73    2.47
  -1 -13 -19    2.28    1.58
  -1 -13 -19    4.21    2.81
  -1 -13 -19    3.04    2.86
  -1 -13 -19    2.78    2.54
   1 -13  19    1.90    3.23
  -1 -13 -19    1.26    1.83
   1 -13  19   -1.26    2.89
  -1 -13 -20   26.91    3.62
  -1 -13 -20   32.77    4.31
  -1 -13 -20   28.27    3.43
   1 -13  20   22.22    4.87
  -1 -13 -20   28.62    3.73
   1 -13  20   20.74    3.64
  -1 -13 -20   29.55    4.32
  -1 -13 -20   25.57    2.98
  -1 -13 -21    4.63    1.90
  -1 -13 -21    7.32    2.81
  -1 -13 -21    5.04    1.66
  -1 -13 -21    5.66    2.53
   1 -13  21   10.52    3.60
  -1 -13 -21    4.14    1.83
  -1 -13 -21    8.19    2.38
   1 -13  21    4.19    2.44
  -1 -13 -22    5.84    1.88
  -1 -13 -22    7.19    2.40
  -1 -13 -22    7.48    1.52
  -1 -13 -22    8.10    2.16
  -1 -13 -22    5.37    1.98
   1 -13  22    2.22    2.47
   1 -13  22    2.98    2.01
  -1 -13 -23    4.02    1.60
   1 -13  23    2.70    1.63
   1 -13  23   -1.09    2.57
   1 -13  23   -1.28    2.37
  -1 -13 -23    3.68    1.81
  -1 -13 -23    1.44    1.30
  -1 -13 -23    0.94    1.86
   1 -13  24    1.38    1.71
  -1 -13 -24    1.11    1.25
   1 -13  24    1.75    1.24
   1 -13  24    0.95    1.93
  -1 -13 -24    1.02    1.20
  -1 -13 -24   -0.62    1.21
   1 -13  25    0.38    1.15
   1 -13  25    1.09    1.53
   1 -13  25    1.67    1.61
  -1 -13 -25    1.86    1.07
  -1 -13 -25    5.40    1.35
   1 -13  26   -0.56    1.27
  -1 -13 -26   -0.68    0.87
   1 -13  26    1.66    1.31
  -1 -13 -26    0.10    0.90
   1 -13  26   -0.03    0.89
   1 -13  27    2.28    1.06
  -1 -13 -27    0.81    0.66
   1 -11 -31    0.76    0.59
   1 -11 -31    2.07    0.82
   1 -11 -30   -0.78    0.97
   1 -11 -30    2.08    0.92
  -1 -11  30   -0.59    1.30
   1 -11 -30   -0.30    1.13
   1 -11 -29    5.13    1.22
   1 -11 -29    3.45    1.26
  -1 -11  29    0.57    1.54
   1 -11 -29    4.21    1.55
  -1 -11  29   -0.03    1.08
   1 -11 -28    7.68    1.74
  -1 -11  28    5.41    2.38
  -1 -11  28    4.83    1.63
   1 -11 -28    8.83    1.22
  -1 -11  28    3.66    1.69
   1 -11 -28    7.17    1.57
   1 -11 -27    1.67    1.59
  -1 -11  27    2.60    1.70
  -1 -11  27    0.38    2.15
   1 -11 -27   -0.25    1.05
   1 -11 -27    0.07    1.42
  -1 -11  27    0.30    1.61
   1 -11 -26    3.13    1.79
  -1 -11  26   -0.15    1.97
  -1 -11  26    1.94    2.57
   1 -11 -26    2.74    1.73
   1 -11 -26    2.80    1.61
   1 -11 -26    2.85    1.25
  -1 -11  26   -1.17    1.70
   1 -11 -25   -1.25    1.40
   1 -11 -25    0.32    1.67
   1 -11 -25    1.13    2.02
  -1 -11  25    1.49    2.48
   1 -11 -25    0.13    1.41
   1 -11 -25   -0.55    1.63
   1 -11 -24    5.85    2.84
   1 -11 -24    4.23    2.32
   1 -11 -24    3.91    1.79
   1 -11 -24    1.57    1.37
   1 -11 -24    3.26    2.03
  -1 -11  24    4.96    2.56
   1 -11 -24    3.56    2.02
   1 -11 -23    1.30    1.98
  -1 -11  23   -1.66    3.48
   1 -11 -23    3.59    2.33
   1 -11 -23    1.88    2.65
   1 -11 -23   -0.36    2.27
   1 -11 -23    0.87    1.79
   1 -11 -23    4.08    1.64
  -1 -11  22    8.80    4.32
   1 -11 -22    7.31    2.35
   1 -11 -22   12.41    2.24
   1 -11 -22   11.61    3.81
   1 -11 -22   10.07    3.00
   1 -11 -22   12.98    3.12
   1 -11 -22   14.72    3.52
   1 -11 -22   14.14    3.59
   1 -11 -21    1.37    3.14
   1 -11 -21    1.13    2.35
   1 -11 -21    3.31    2.91
   1 -11 -21   -0.87    1.68
   1 -11 -21    1.83    3.16
   1 -11 -21    1.41    2.01
   1 -11 -21   -1.85    2.44
   1 -11 -20    3.87    2.74
   1 -11 -20    2.23    3.15
   1 -11 -20   -2.62    2.43
   1 -11 -20    2.47    2.30
   1 -11 -20   -1.18    3.04
   1 -11 -19    5.26    3.51
   1 -11 -19    7.90    3.24
   1 -11 -19    5.47    2.90
   1 -11 -19    4.68    3.20
   1 -11 -19    2.51    1.81
   1 -11 -18   12.79    3.03
   1 -11 -18   12.00    3.29
   1 -11 -18   12.46    3.82
   1 -11 -18   14.84    4.08
   1 -11 -17    8.97    3.47
   1 -11 -17   10.37    4.63
   1 -11 -17    5.75    3.43
   1 -11 -16   48.76    6.59
   1 -11 -16   43.44    6.63
   1 -11 -16   42.50    5.26
   1 -11 -15  174.10   12.66
   1 -11 -15  186.54   11.60
   1 -11 -15  211.49   10.50
   1 -11 -15  182.94   12.15
   1 -11 -14    3.51    3.27
   1 -11 -14    5.99    4.34
   1 -11 -14    4.91    2.96
  -1 -11  14    7.31    4.52
   1 -11 -14    4.05    3.66
  -1 -11  13  179.49   20.06
   1 -11 -13  188.43   11.83
   1 -11 -13  205.48   10.19
  -1 -11  13  207.34   21.52
  -1 -11  13  204.66   20.78
   1 -11 -13  188.49   11.50
   1 -11 -13  188.18   12.46
  -1 -11  13  163.70   10.53
   1 -11 -12   67.95    7.37
   1 -11 -12   60.47    6.93
   1 -11 -12   60.48    7.14
   1 -11 -12   50.47    5.05
  -1 -11  12   46.57   10.36
  -1 -11  12   74.25   13.33
   1 -11 -12   69.92    7.33
  -1 -11  12   66.03   12.03
  -1 -11  11    9.92    6.61
   1 -11 -11    7.35    2.72
  -1 -11  11   16.27    6.76
   1 -11 -11    5.97    2.49
  -1 -11  11    2.30    5.49
   1 -11 -11    4.43    3.66
   1 -11 -11   13.26    4.15
   1 -11 -10    5.44    2.71
  -1 -11  10   12.83    6.44
  -1 -11  10   17.90    7.28
  -1 -11  10    8.57    5.96
   1 -11 -10    6.79    2.84
   1 -11 -10    9.91    3.19
   1 -11 -10    9.93    3.83
   1 -11 -10    4.97    3.63
   1 -11  -9   95.64    6.96
  -1 -11   9  112.07   14.48
   1 -11  -9   90.92    6.43
  -1 -11   9  103.82   13.53
   1 -11  -9   95.94    8.06
   1 -11  -9   93.01    7.86
   1 -11  -9  115.89   12.67
   1 -11  -9   97.56    6.48
  -1 -11   9   96.04   12.58
   1 -11  -8  135.67    9.28
   1 -11  -8  150.10    8.69
   1 -11  -8  141.93    7.52
   1 -11  -8  147.25    8.20
   1 -11  -8  158.76   14.42
   1 -11  -8  146.06    9.31
  -1 -11   8  164.35   16.79
  -1 -11   8  152.18   15.72
   1 -11  -7   81.23    5.61
  -1 -11   7   75.79   11.01
  -1 -11   7   78.89   11.32
   1 -11  -7   85.68   10.88
   1 -11  -7   79.77    6.41
   1 -11  -7   70.89    6.96
   1 -11  -7   78.69    6.59
   1 -11  -7   73.56    6.58
  -1 -11   6  190.79   17.22
  -1 -11   6  155.35   15.24
   1 -11  -6  149.23    7.43
   1 -11  -6  170.75    9.61
   1 -11  -6  160.23   15.39
   1 -11  -6  154.48    8.64
   1 -11  -6  151.52   13.95
   1 -11  -6  199.34   10.30
   1 -11  -5    3.28    2.45
  -1 -11   5   11.71    6.67
   1 -11  -5    3.12    3.22
  -1 -11   5    2.43    3.80
   1 -11  -5    6.80    3.09
   1 -11  -5    2.34    4.17
   1 -11  -5    4.81    2.10
   1 -11  -4   66.69    4.89
   1 -11  -4   76.72    9.93
  -1 -11   4   77.70   10.74
   1 -11  -4   69.29    5.96
   1 -11  -4   76.10   10.49
  -1 -11   4   76.21   10.14
  -1 -11   3   12.02    5.82
  -1 -11   3   11.27    4.75
   1 -11  -3    4.54    1.97
   1 -11  -3    2.84    3.34
  -1 -11   2  283.54   18.86
  -1 -11   2  304.91   22.54
  -1 -11   2  307.63   20.76
   1 -11  -2  278.87   18.94
   1 -11  -1    3.74    3.37
  -1 -11   1    1.48    4.00
   1 -11  -1    9.38    4.83
  -1 -11   1    6.07    5.60
  -1 -11   1    6.14    3.12
   1 -11   0    9.10    4.72
  -1 -11   0   17.02    6.84
   1 -11   0   17.39    5.26
  -1 -11   0   11.42    4.48
   1 -11   1  171.92   15.17
   1 -11   1  222.56   17.18
  -1 -11  -1  219.90   16.22
  -1 -11  -1  204.21   20.05
  -1 -11  -2    4.66    4.79
   1 -11   2    1.39    4.08
  -1 -11  -2   -4.81    3.57
   1 -11   2   -2.26    4.38
  -1 -11  -3   23.76    5.79
   1 -11   3   25.21    6.50
  -1 -11  -3   13.82    6.26
   1 -11   3   25.46    7.08
  -1 -11  -4   28.44    6.39
   1 -11   4   20.29    6.35
  -1 -11  -4   27.33    7.83
  -1 -11  -4   23.87    4.17
   1 -11   4   21.61    5.61
  -1 -11  -4   28.96    3.48
  -1 -11  -5   43.09    8.01
   1 -11   5   31.89    7.19
  -1 -11  -5   31.05    3.65
   1 -11   5   30.92    5.26
   1 -11   5   41.48    8.34
  -1 -11  -5   29.04    7.95
  -1 -11  -5   27.98    4.28
  -1 -11  -6  337.20   25.77
  -1 -11  -6  293.25   12.18
   1 -11   6  326.00   22.43
   1 -11   6  324.20   22.38
  -1 -11  -6  296.56   10.39
  -1 -11  -7   75.77    6.69
   1 -11   7   75.58   11.66
   1 -11   7   88.62   12.27
  -1 -11  -7   76.35   12.55
  -1 -11  -7   85.07    5.68
  -1 -11  -7   82.05    6.58
   1 -11   8   21.78    3.86
  -1 -11  -8   20.21    3.70
  -1 -11  -8   19.63    3.80
   1 -11   8   29.46    8.68
  -1 -11  -8   25.52    3.60
  -1 -11  -8   21.69    4.56
   1 -11   8   19.20    7.12
   1 -11   8   23.76    6.95
  -1 -11  -9   45.83    4.60
  -1 -11  -9   38.87    5.43
   1 -11   9   56.93   10.59
  -1 -11  -9   46.41    5.49
   1 -11   9   44.59    9.52
  -1 -11  -9   43.48    4.86
   1 -11   9   45.21    9.62
   1 -11   9   38.45    5.07
   1 -11  10   38.71    9.25
  -1 -11 -10   46.83    5.76
  -1 -11 -10   47.82    6.79
   1 -11  10   42.62    9.03
   1 -11  10   39.88    9.29
  -1 -11 -10   45.46    4.77
   1 -11  10   42.08    6.37
   1 -11  10   40.99    5.45
   1 -11  11    5.07    3.90
  -1 -11 -11    5.86    3.15
   1 -11  11    7.36    5.98
  -1 -11 -11   10.82    3.19
   1 -11  11   11.08    6.02
  -1 -11 -11    6.80    3.46
   1 -11  11    8.44    3.38
   1 -11  11    9.50    7.14
   1 -11  12   14.39    6.41
  -1 -11 -12   17.08    4.68
   1 -11  12   17.09    4.46
   1 -11  12   15.26    6.64
  -1 -11 -12   17.24    4.35
  -1 -11 -12   21.94    3.72
  -1 -11 -12   20.54    4.83
   1 -11  12   19.90    7.23
  -1 -11 -13  295.75   14.75
   1 -11  13  262.16   23.42
  -1 -11 -13  244.10   13.43
   1 -11  13  252.51   13.31
  -1 -11 -13  258.13   14.15
  -1 -11 -13  306.82   12.18
   1 -11  13  314.79   26.95
   1 -11  14   90.06    8.44
  -1 -11 -14  110.20    7.62
  -1 -11 -14  117.25   10.25
  -1 -11 -14  123.92   10.12
  -1 -11 -14  118.53    9.38
  -1 -11 -15   22.41    5.09
  -1 -11 -15   29.70    4.38
  -1 -11 -15   24.35    5.86
  -1 -11 -15   25.35    5.07
  -1 -11 -16   12.27    3.24
  -1 -11 -16   15.12    4.63
  -1 -11 -16    6.55    4.33
  -1 -11 -17  101.16    9.47
  -1 -11 -17   98.24    7.36
  -1 -11 -17  100.46    8.72
  -1 -11 -18   36.39    4.77
   1 -11  18   23.87    5.82
  -1 -11 -18   29.01    4.84
  -1 -11 -18   34.54    5.66
  -1 -11 -18   33.11    4.57
  -1 -11 -18   23.27    4.89
   1 -11  19    1.50    4.16
  -1 -11 -19    5.92    3.09
  -1 -11 -19    7.51    2.93
  -1 -11 -19    9.80    3.04
  -1 -11 -19   14.52    4.50
  -1 -11 -19   11.83    3.39
  -1 -11 -20   10.35    3.17
   1 -11  20   -0.58    3.89
  -1 -11 -20    6.41    3.28
  -1 -11 -20    2.95    2.52
  -1 -11 -20   10.58    3.88
  -1 -11 -20    8.02    3.80
  -1 -11 -20    6.11    2.65
  -1 -11 -21   13.25    3.25
  -1 -11 -21    8.77    2.60
   1 -11  21    8.00    4.16
  -1 -11 -21   11.18    3.52
  -1 -11 -21   20.07    3.95
  -1 -11 -21    8.50    3.88
  -1 -11 -22    0.54    2.29
  -1 -11 -22    2.22    3.17
  -1 -11 -22    4.04    2.41
  -1 -11 -22    3.49    2.43
  -1 -11 -22    2.01    1.72
  -1 -11 -22    0.47    2.19
   1 -11  22   -1.25    3.11
  -1 -11 -23    1.90    1.82
  -1 -11 -23    1.98    1.97
  -1 -11 -23    4.67    3.08
  -1 -11 -23    7.06    2.90
  -1 -11 -23    7.01    2.50
  -1 -11 -23    6.05    2.26
   1 -11  23    8.01    3.77
  -1 -11 -24    0.57    1.94
  -1 -11 -24   -2.15    1.87
  -1 -11 -24    5.53    2.94
  -1 -11 -24    3.95    1.60
  -1 -11 -24    2.27    1.95
   1 -11  24    3.28    2.66
   1 -11  24    0.98    2.67
  -1 -11 -25    5.23    1.87
   1 -11  25    5.32    2.32
  -1 -11 -25    8.78    2.20
  -1 -11 -25    8.26    2.28
   1 -11  25    7.41    2.72
   1 -11  25    7.17    3.15
  -1 -11 -26   11.27    2.23
  -1 -11 -26   14.48    2.28
   1 -11  26    6.02    2.39
  -1 -11 -26   14.04    2.54
   1 -11  26    8.27    3.02
   1 -11  26    7.93    2.20
   1 -11  27    2.41    2.19
  -1 -11 -27    1.78    1.56
  -1 -11 -27    0.95    1.34
   1 -11  27   -1.54    1.55
   1 -11  27    0.69    1.50
   1 -11  28   -1.23    1.39
   1 -11  28    1.57    1.53
  -1 -11 -28    3.08    1.39
   1 -11  28   -1.08    1.96
  -1 -11 -28    3.12    1.28
   1 -11  29   -0.12    1.09
  -1 -11 -29    5.04    1.25
  -1 -11 -29    4.79    1.57
   1 -11  29   -0.24    1.02
   1 -11  29    1.36    1.54
  -1 -11 -29    3.72    1.21
  -1 -11 -30   -0.88    1.06
  -1 -11 -30   -0.40    0.84
  -1 -11 -30    0.86    0.71
   1 -11  30   -0.28    1.25
  -1  -9  33   -2.51    1.50
   1  -9 -33    1.30    1.14
   1  -9 -33   -0.84    0.88
   1  -9 -33    3.50    0.81
   1  -9 -33    0.65    0.75
  -1  -9  33   -1.84    0.89
  -1  -9  33   -1.52    1.16
   1  -9 -32    3.04    1.47
   1  -9 -32    0.55    1.02
  -1  -9  32    1.99    1.63
  -1  -9  32    1.60    1.51
   1  -9 -32    1.80    0.92
   1  -9 -32    1.12    0.80
   1  -9 -31    4.39    1.15
  -1  -9  31    3.34    1.64
  -1  -9  31    1.31    1.84
   1  -9 -31    2.20    1.32
   1  -9 -31    4.98    1.40
   1  -9 -31    1.65    1.77
   1  -9 -30    2.04    1.41
   1  -9 -30    1.84    1.19
   1  -9 -30    1.39    1.34
  -1  -9  30    1.88    1.89
  -1  -9  30    2.01    1.99
   1  -9 -30   -0.55    1.74
  -1  -9  29    1.69    2.42
   1  -9 -29    2.42    1.54
   1  -9 -29    2.13    1.42
  -1  -9  29    1.01    1.92
   1  -9 -29    5.34    2.00
  -1  -9  28    1.97    2.28
   1  -9 -28    4.42    2.15
  -1  -9  28    3.64    2.66
   1  -9 -28    4.55    1.95
   1  -9 -28    3.59    1.71
  -1  -9  27   13.94    3.96
  -1  -9  27   14.56    4.27
   1  -9 -27   12.89    2.77
   1  -9 -27   22.79    2.88
   1  -9 -27   15.60    3.08
   1  -9 -27   22.50    3.21
   1  -9 -26    9.72    2.95
  -1  -9  26    1.88    3.01
   1  -9 -26   13.02    3.01
   1  -9 -26    9.38    2.42
   1  -9 -26    9.25    2.14
   1  -9 -25    9.85    2.81
   1  -9 -25    8.87    3.02
   1  -9 -25    5.48    2.37
   1  -9 -25   10.33    3.22
   1  -9 -25   10.03    2.33
  -1  -9  25    5.99    3.75
   1  -9 -24    3.12    2.59
   1  -9 -24    7.92    2.46
   1  -9 -24    5.64    2.46
   1  -9 -24    5.97    2.69
   1  -9 -24    3.53    3.53
   1  -9 -24    3.83    2.55
   1  -9 -23   14.08    3.02
   1  -9 -23   13.21    3.60
   1  -9 -23   22.47    4.16
   1  -9 -23   17.89    3.84
   1  -9 -23   19.05    3.18
   1  -9 -23   16.32    4.32
   1  -9 -23   21.36    4.58
   1  -9 -22    2.20    3.30
   1  -9 -22   -0.47    2.02
   1  -9 -22   -0.08    2.09
   1  -9 -22    2.39    2.68
   1  -9 -22    1.13    3.26
   1  -9 -22   -2.90    3.39
   1  -9 -21   37.70    5.17
   1  -9 -21   43.85    5.96
   1  -9 -21   58.30    6.43
   1  -9 -21   45.88    4.50
   1  -9 -21   41.12    6.27
   1  -9 -21   42.01    5.10
   1  -9 -20   33.90    4.57
   1  -9 -20   35.80    5.43
   1  -9 -20   25.56    4.53
   1  -9 -20   44.90    4.36
   1  -9 -20   40.00    6.50
   1  -9 -19    0.27    2.48
   1  -9 -19   -1.19    2.07
   1  -9 -19   -0.43    3.80
   1  -9 -19    2.20    3.44
  -1  -9  18   49.16   12.90
  -1  -9  18   67.99   15.64
   1  -9 -18   64.19    7.37
   1  -9 -18   62.45    5.16
   1  -9 -18   57.98    9.85
   1  -9 -18   73.13    6.51
  -1  -9  18   63.15   12.12
   1  -9 -18   61.24    7.60
  -1  -9  17   17.06    8.79
   1  -9 -17    4.97    2.98
  -1  -9  17   -7.99    8.42
  -1  -9  17    4.05    7.41
   1  -9 -17    3.80    5.63
   1  -9 -17    2.44    3.70
   1  -9 -17    2.11    2.68
   1  -9 -17    1.04    2.24
   1  -9 -16    7.77    4.39
  -1  -9  16    7.45    7.14
   1  -9 -16    1.42    3.03
   1  -9 -16    6.63    3.10
   1  -9 -16    5.06    5.12
   1  -9 -16    3.31    2.22
  -1  -9  16   15.60    8.66
  -1  -9  16    1.62    5.84
   1  -9 -15   68.32   10.90
  -1  -9  15   86.94   13.54
   1  -9 -15   48.89    6.11
   1  -9 -15   57.71    5.73
  -1  -9  15   94.08   14.74
   1  -9 -15   64.24    7.36
   1  -9 -15   58.18    7.63
  -1  -9  15   41.26   10.90
  -1  -9  14  109.78   15.04
   1  -9 -14   83.24    6.25
   1  -9 -14   92.20    8.09
   1  -9 -14   85.45    8.05
  -1  -9  14   73.53   12.80
  -1  -9  14   90.77   13.28
   1  -9 -14   82.06    7.45
   1  -9 -14   87.63   11.47
  -1  -9  13   57.08   10.26
  -1  -9  13   34.57    9.22
  -1  -9  13   46.85   10.56
   1  -9 -13   40.64    8.39
  -1  -9  12   34.61    7.91
  -1  -9  12   35.20    8.45
   1  -9 -12   37.83    7.42
  -1  -9  12   30.49    8.32
   1  -9 -11   42.00    7.78
  -1  -9  11   53.00    9.32
  -1  -9  11   43.58    9.13
  -1  -9  11   70.73   11.22
  -1  -9  10    6.15    5.09
   1  -9 -10   13.98    4.64
  -1  -9  10   10.60    4.66
  -1  -9  10   13.22    5.56
   1  -9  -9  259.95   20.12
   1  -9  -9  278.29   17.84
  -1  -9   9  281.74   19.47
  -1  -9   9  256.02   18.87
  -1  -9   8  422.45   23.62
  -1  -9   8  460.37   24.42
   1  -9  -8  458.67   22.29
   1  -9  -8  414.11   25.07
   1  -9  -7    8.44    4.22
  -1  -9   7    7.23    3.53
   1  -9  -7    3.63    3.86
  -1  -9   7   10.42    4.87
  -1  -9   7    6.70    4.87
   1  -9  -7    8.60    4.12
  -1  -9   6  249.35   17.33
   1  -9  -6  252.61   16.52
  -1  -9   6  254.20   16.57
   1  -9  -6  214.50   14.48
   1  -9  -6  260.01   19.33
  -1  -9   6  232.83   16.71
   1  -9  -5  195.70   14.29
  -1  -9   5  220.80   15.94
  -1  -9   5  220.18   15.94
  -1  -9   5  209.94   15.05
   1  -9  -5  196.82   16.91
  -1  -9   4   50.92    7.78
  -1  -9   4   51.90    8.16
   1  -9  -4   60.75    7.98
   1  -9  -4   53.27    9.23
   1  -9  -3   88.45   11.24
  -1  -9   3   82.58    9.13
  -1  -9   3   89.00   10.92
   1  -9  -3   78.96    8.88
  -1  -9   2   14.08    4.51
   1  -9  -2   12.31    3.91
  -1  -9   2   17.82    5.60
   1  -9  -2   16.46    5.33
  -1  -9   1   40.81    7.52
   1  -9  -1   47.31    8.49
  -1  -9   1   50.56    7.15
   1  -9  -1   49.06    7.48
  -1  -9   0   31.44    5.68
   1  -9   0   15.58    4.74
  -1  -9   0   29.09    7.54
   1  -9   0   31.87    5.99
   1  -9   1  229.34   16.94
  -1  -9  -1  228.13   14.51
   1  -9   1  211.32   14.70
  -1  -9  -1  222.66   17.48
   1  -9   2  163.61   14.08
   1  -9   2  172.53   13.52
  -1  -9  -2  153.69   14.64
  -1  -9  -2  180.96   13.00
  -1  -9  -3  210.21   17.48
   1  -9   3  192.74   14.49
  -1  -9  -3  188.61   13.56
   1  -9   3  209.02   14.79
   1  -9   3  217.76   16.05
  -1  -9  -4  629.85   30.08
   1  -9   4  640.29   27.05
   1  -9   4  615.27   26.19
   1  -9   4  648.77   27.07
  -1  -9  -4  637.87   24.29
  -1  -9  -4  679.29   26.03
  -1  -9  -5    7.27    3.50
   1  -9   5   10.26    5.05
  -1  -9  -5    7.83    5.17
  -1  -9  -5    6.54    3.51
   1  -9   5    2.13    3.04
   1  -9   6  319.61   19.89
  -1  -9  -6  308.84   21.58
  -1  -9  -6  303.61   18.01
   1  -9   6  309.98   19.39
  -1  -9  -6  310.62   17.59
  -1  -9  -7   94.86   12.22
   1  -9   7   88.12   10.70
  -1  -9  -7  101.12   10.22
   1  -9   7   97.64   11.51
  -1  -9  -8   66.71    8.62
   1  -9   8   71.97   10.86
   1  -9   8   80.68   10.48
  -1  -9  -8   74.96   11.32
   1  -9   9  321.81   22.31
  -1  -9  -9  350.08   19.64
   1  -9   9  375.72   22.85
  -1  -9  -9  340.57   22.86
   1  -9   9  394.89   23.65
  -1  -9 -10    1.01    4.42
  -1  -9 -10    0.30    4.15
   1  -9  10   -1.37    4.40
   1  -9  10   -1.79    5.33
   1  -9  10    3.59    5.01
   1  -9  11    1.28    4.47
  -1  -9 -11   -2.46    3.89
  -1  -9 -11    4.49    4.29
   1  -9  11   -0.72    4.65
   1  -9  11   -1.83    5.11
  -1  -9 -12   47.44    8.46
   1  -9  12   37.64    8.92
  -1  -9 -12   42.06    8.70
   1  -9  12   42.32    9.21
   1  -9  12   54.48   10.63
  -1  -9 -13  156.23    9.93
  -1  -9 -13  186.85   15.94
  -1  -9 -13  159.45   10.37
   1  -9  13  191.88   18.95
   1  -9  13  183.10   18.08
  -1  -9 -13  174.74   10.37
   1  -9  13  167.73   18.78
  -1  -9 -14    3.46    5.43
  -1  -9 -14   -0.35    3.38
   1  -9  14    4.34    4.68
   1  -9  14    1.36    5.20
   1  -9  14    1.21    6.65
  -1  -9 -14   -1.43    3.24
  -1  -9 -14    5.19    3.57
  -1  -9 -14   -0.22    2.80
   1  -9  15    7.09    6.94
  -1  -9 -15    9.30    3.28
   1  -9  15    2.84    5.19
  -1  -9 -15    5.06    3.59
  -1  -9 -15   11.80    3.26
   1  -9  15    4.69    6.90
  -1  -9 -15   11.79    5.77
  -1  -9 -15    9.31    4.44
   1  -9  16  141.29   18.94
  -1  -9 -16  118.23    6.83
  -1  -9 -16  109.35    9.63
  -1  -9 -16  138.22   14.74
   1  -9  16   76.40   13.95
   1  -9  16  106.40   15.99
  -1  -9 -16   92.95    8.50
  -1  -9 -16  126.09    8.49
  -1  -9 -17   47.83    4.60
  -1  -9 -17   50.04    7.28
  -1  -9 -17   40.33    5.80
   1  -9  17   55.59   12.43
   1  -9  17   68.73   14.62
  -1  -9 -17   45.04    5.45
  -1  -9 -17   53.46    9.57
  -1  -9 -18   27.40    3.70
  -1  -9 -18   43.40    9.88
  -1  -9 -18   28.85    4.31
   1  -9  18   14.82    6.66
  -1  -9 -18   28.27    4.70
   1  -9  18   39.17   11.95
  -1  -9 -18   27.92    5.81
  -1  -9 -18   22.52    4.61
  -1  -9 -19    5.28    3.28
  -1  -9 -19    7.15    3.97
  -1  -9 -19    7.10    2.59
  -1  -9 -19   12.61    3.44
  -1  -9 -19    6.97    2.22
  -1  -9 -19    8.53    3.91
  -1  -9 -20   13.86    3.22
  -1  -9 -20    7.79    3.86
  -1  -9 -20    7.49    2.93
  -1  -9 -20    6.87    2.50
  -1  -9 -20   13.59    4.56
  -1  -9 -20    7.08    3.52
  -1  -9 -20    9.65    3.43
  -1  -9 -21    6.40    2.77
  -1  -9 -21    6.83    2.29
  -1  -9 -21    2.98    3.42
  -1  -9 -21    7.22    3.55
  -1  -9 -21    8.96    3.11
  -1  -9 -21    6.33    2.59
  -1  -9 -21    6.94    2.58
  -1  -9 -21    3.80    2.69
  -1  -9 -22    4.41    2.41
  -1  -9 -22   -0.33    2.40
  -1  -9 -22    3.46    3.54
  -1  -9 -22    4.92    3.16
  -1  -9 -22    6.24    2.82
  -1  -9 -22    9.07    3.82
  -1  -9 -22    3.41    2.58
  -1  -9 -22    6.17    2.51
  -1  -9 -23   -0.98    2.44
  -1  -9 -23    0.58    1.98
  -1  -9 -23   -2.19    3.44
  -1  -9 -23    3.36    2.31
  -1  -9 -23    1.23    1.81
  -1  -9 -23   -2.41    2.85
  -1  -9 -23    4.22    3.18
   1  -9  23    0.62    3.19
  -1  -9 -23   -3.72    2.68
  -1  -9 -24    1.20    1.88
  -1  -9 -24    3.66    2.66
  -1  -9 -24    3.81    2.05
  -1  -9 -24    2.70    2.43
   1  -9  24    4.10    3.11
  -1  -9 -24    0.34    2.25
  -1  -9 -24   -0.78    2.92
   1  -9  25    6.90    3.38
  -1  -9 -25    5.79    2.29
  -1  -9 -25    8.66    2.19
  -1  -9 -25    4.19    2.12
  -1  -9 -25    4.22    2.55
  -1  -9 -25   11.25    2.83
   1  -9  26   15.36    4.03
  -1  -9 -26   18.21    3.02
  -1  -9 -26   25.73    2.97
  -1  -9 -26   18.75    3.58
  -1  -9 -26   19.76    3.40
   1  -9  26   18.79    4.06
  -1  -9 -27    1.83    1.49
   1  -9  27   -1.64    3.21
  -1  -9 -27    3.91    2.18
  -1  -9 -27    1.39    1.81
   1  -9  27    1.99    2.24
  -1  -9 -28   -0.08    1.67
   1  -9  28    2.27    2.18
   1  -9  28    5.14    2.82
  -1  -9 -28    0.96    1.32
  -1  -9 -28    0.02    1.71
  -1  -9 -29   36.07    2.74
  -1  -9 -29   34.37    3.55
   1  -9  29   17.99    3.32
  -1  -9 -29   34.02    3.24
   1  -9  29   22.53    3.92
   1  -9  30    3.52    1.81
  -1  -9 -30    4.89    1.69
   1  -9  30   -0.13    1.78
  -1  -9 -30    2.74    1.49
  -1  -9 -30    1.94    1.98
  -1  -9 -30    4.03    1.25
  -1  -9 -31    0.28    1.56
  -1  -9 -31    1.13    1.04
   1  -9  31    0.25    1.68
  -1  -9 -31    0.08    1.09
   1  -9  31   -2.28    1.86
   1  -9  31   -0.81    1.54
  -1  -9 -31    1.31    0.92
  -1  -9 -32    1.25    1.05
   1  -9  32   -1.26    1.44
  -1  -9 -32   -2.50    1.45
  -1  -9 -32    0.25    0.84
   1  -9  32    0.44    1.39
   1  -9  33    0.99    0.83
  -1  -9 -33    1.34    1.10
  -1  -9 -33   -0.03    0.66
  -1  -9 -33   -0.03    0.71
   1  -9  33    1.89    1.18
   1  -7 -35    0.56    0.77
  -1  -7  35    0.86    1.23
  -1  -7  35   -2.08    1.37
   1  -7 -35   -0.07    0.75
  -1  -7  35   -0.78    1.24
   1  -7 -35    0.06    1.07
   1  -7 -34    0.45    0.86
  -1  -7  34   -2.30    1.53
  -1  -7  34   -1.51    1.82
   1  -7 -34    2.00    0.99
   1  -7 -34    0.61    0.79
   1  -7 -34    0.63    1.37
  -1  -7  33   -1.06    1.83
  -1  -7  33    2.43    1.76
   1  -7 -33    2.45    1.83
   1  -7 -33    0.54    1.04
   1  -7 -33   -2.23    1.10
   1  -7 -33   -0.59    1.19
  -1  -7  32   -3.47    2.45
   1  -7 -32    3.68    1.45
   1  -7 -32    0.93    1.33
   1  -7 -32    7.11    1.81
   1  -7 -32    1.14    1.88
  -1  -7  31   -1.93    2.39
   1  -7 -31    2.39    1.56
   1  -7 -31    3.45    1.55
   1  -7 -31    0.84    2.05
   1  -7 -31    2.34    1.63
   1  -7 -30    9.65    2.21
  -1  -7  30    1.16    2.68
   1  -7 -30    6.58    2.90
   1  -7 -30    8.27    2.05
   1  -7 -30   10.37    2.56
   1  -7 -29   29.38    3.22
   1  -7 -29   23.71    3.50
   1  -7 -29   22.56    3.11
   1  -7 -28    4.80    2.22
   1  -7 -28    0.68    2.13
   1  -7 -28    4.30    2.02
   1  -7 -27    9.70    2.62
   1  -7 -27   13.56    2.90
   1  -7 -27   13.56    3.38
   1  -7 -27   12.45    2.88
   1  -7 -26   56.18    5.11
   1  -7 -26   46.96    4.65
   1  -7 -26   58.42    5.35
   1  -7 -26   55.17    5.68
   1  -7 -26   69.07    5.57
   1  -7 -25   30.11    4.45
   1  -7 -25   34.76    4.28
   1  -7 -25   42.46    4.51
   1  -7 -25   36.35    4.27
   1  -7 -24   46.45    5.21
   1  -7 -24   45.64    4.63
   1  -7 -24   33.27    4.56
   1  -7 -24   37.49    5.73
   1  -7 -24   35.04    4.32
   1  -7 -24   40.50    5.15
   1  -7 -23   19.90    4.95
   1  -7 -23   18.69    3.98
   1  -7 -23   15.49    2.99
   1  -7 -23   21.10    3.95
   1  -7 -23   14.16    3.05
   1  -7 -23   18.12    4.46
   1  -7 -23   17.93    3.37
   1  -7 -22    3.44    2.25
  -1  -7  22    4.10    7.15
  -1  -7  22   -3.12    6.45
   1  -7 -22    2.26    2.99
  -1  -7  22   -4.78    7.09
   1  -7 -22   -0.48    4.95
   1  -7 -22    3.85    2.90
   1  -7 -22    2.93    2.18
   1  -7 -22    1.01    3.31
   1  -7 -22    1.38    2.45
   1  -7 -21    1.93    2.32
   1  -7 -21   -0.27    2.43
   1  -7 -21    5.59    5.53
   1  -7 -21    1.22    2.96
  -1  -7  21   -6.81    8.65
   1  -7 -21    2.53    2.50
   1  -7 -21   -4.45    3.89
   1  -7 -21    1.91    3.40
  -1  -7  21   -5.56    8.44
  -1  -7  21   -2.52    8.02
   1  -7 -20   87.22    6.85
   1  -7 -20   78.54    5.94
  -1  -7  20   98.46   16.83
   1  -7 -20   92.05    7.84
  -1  -7  20  137.40   19.05
   1  -7 -20   99.47   13.11
  -1  -7  20   53.51   15.63
   1  -7 -20   93.28    7.06
   1  -7 -20   70.42    8.11
   1  -7 -20   90.97    7.49
  -1  -7  19    9.00    6.81
   1  -7 -19   15.12    5.74
   1  -7 -19    5.43    4.34
   1  -7 -19   16.05    4.13
   1  -7 -19   14.37    3.26
  -1  -7  19    8.92    7.80
   1  -7 -19    7.09    4.86
   1  -7 -19   16.06    3.53
   1  -7 -18    2.39    2.50
  -1  -7  18   -5.89    7.01
   1  -7 -18    2.81    2.62
  -1  -7  18   -5.88    6.42
   1  -7 -18    2.03    4.18
  -1  -7  18   -0.21    5.59
   1  -7 -18   -0.70    3.58
   1  -7 -17   71.42   10.78
  -1  -7  17   78.74   12.26
  -1  -7  17   75.38   13.67
  -1  -7  17   39.76   11.24
  -1  -7  16  170.28   17.01
   1  -7 -16  188.12   16.52
  -1  -7  16  190.90   19.42
   1  -7 -15   73.24   10.48
  -1  -7  15   45.65   10.67
  -1  -7  15   78.22   11.70
  -1  -7  15   66.21   11.53
   1  -7 -14  150.25   14.08
  -1  -7  14  147.74   15.21
  -1  -7  14  175.30   16.90
  -1  -7  14  125.87   15.89
  -1  -7  13   24.87    7.73
   1  -7 -13   17.21    5.63
  -1  -7  13   21.45    6.46
  -1  -7  13   13.00    6.55
   1  -7 -12   60.99    8.77
  -1  -7  12   61.77   10.14
   1  -7 -12   71.04    9.30
  -1  -7  12   75.09   10.45
  -1  -7  12   76.80   10.62
  -1  -7  11   30.15    6.81
  -1  -7  11   24.32    6.57
   1  -7 -11   24.54    5.88
   1  -7 -11   32.18    6.51
  -1  -7  11   27.15    7.65
   1  -7 -10   81.85    8.99
  -1  -7  10   88.16   10.21
  -1  -7  10  104.87   11.05
  -1  -7  10   55.43    9.03
   1  -7 -10   74.21    9.40
  -1  -7   9  858.29   30.33
   1  -7  -9  898.45   29.21
   1  -7  -9  815.23   30.38
  -1  -7   9  893.67   25.51
  -1  -7   9  799.70   31.74
  -1  -7   8  275.13   16.20
  -1  -7   8  258.00   16.53
   1  -7  -8  240.23   16.15
   1  -7  -8  255.03   14.83
  -1  -7   8  269.59   13.66
  -1  -7   7   33.81    6.54
  -1  -7   7   33.67    6.45
   1  -7  -7   35.80    5.94
  -1  -7   7   43.35    6.83
   1  -7  -7   38.49    8.39
   1  -7  -7   31.79    5.71
  -1  -7   6  302.93   16.23
   1  -7  -6  280.67   17.21
   1  -7  -6  315.78   15.44
  -1  -7   6  300.34   16.69
  -1  -7   6  288.60   14.97
   1  -7  -6  307.16   15.85
  -1  -7   5 1237.00   32.85
  -1  -7   5 1233.27   33.64
   1  -7  -5 1217.36   32.12
   1  -7  -5 1208.61   36.07
   1  -7  -4  151.54   10.68
   1  -7  -4  160.31   13.23
  -1  -7   4  165.22   11.54
  -1  -7   4  174.09   12.35
   1  -7  -3  205.92   14.29
  -1  -7   3  202.89   13.31
   1  -7  -3  211.04   12.50
  -1  -7   3  203.47   12.23
  -1  -7   2  306.92   16.37
   1  -7  -2  293.07   14.56
  -1  -7   2  300.69   14.71
   1  -7  -2  301.96   16.92
  -1  -7   1   27.87    5.49
   1  -7  -1   30.92    5.05
   1  -7  -1   35.18    6.31
  -1  -7   1   27.19    4.62
   1  -7   0   20.08    4.23
  -1  -7   0   27.29    4.54
   1  -7   0   20.22    4.52
  -1  -7   0   17.19    4.04
   1  -7   1  367.35   18.00
   1  -7   1  401.57   17.37
  -1  -7  -1  413.39   16.92
  -1  -7  -1  369.69   18.88
   1  -7   2  120.61    9.71
  -1  -7  -2  131.88    9.50
   1  -7   2  136.29   11.23
  -1  -7  -2  127.07   11.44
   1  -7   3   28.99    5.26
   1  -7   3   46.72    6.85
  -1  -7  -3   28.82    5.09
  -1  -7  -3   40.68    7.88
   1  -7   4 1067.52   29.89
  -1  -7  -4 1026.57   28.43
  -1  -7  -4  986.34   32.68
   1  -7   4 1023.22   30.77
   1  -7   4 1038.99   30.05
  -1  -7  -5   72.18    7.56
   1  -7   5   66.45    7.25
   1  -7   5   83.56    8.61
   1  -7   5   75.10    8.44
  -1  -7  -5   73.80    7.67
  -1  -7  -5   63.59    8.57
   1  -7   6   82.49    8.97
  -1  -7  -6   79.04    9.27
   1  -7   6   78.15    9.07
  -1  -7  -6   87.03    8.11
   1  -7   6   91.68    8.34
  -1  -7  -6   81.30    8.36
   1  -7   7  466.68   21.15
  -1  -7  -7  499.83   20.09
  -1  -7  -7  480.44   23.26
   1  -7   7  454.97   22.36
   1  -7   8  688.63   28.48
  -1  -7  -8  728.71   28.53
  -1  -7  -8  756.41   25.90
   1  -7   9  440.30   21.66
  -1  -7  -9  397.03   21.31
  -1  -7  -9  428.52   19.76
   1  -7   9  442.73   21.81
   1  -7   9  388.43   22.24
  -1  -7 -10    2.84    3.20
   1  -7  10   -2.97    3.94
  -1  -7 -10    2.94    3.61
   1  -7  10    4.80    4.06
   1  -7  10    4.79    3.67
   1  -7  11  415.46   25.78
   1  -7  11  489.99   25.09
  -1  -7 -11  399.13   21.65
  -1  -7 -11  482.55   22.63
   1  -7  11  478.80   24.44
   1  -7  12   40.01    8.14
  -1  -7 -12   43.73    7.80
   1  -7  12   41.89    9.06
  -1  -7 -12   46.53    7.29
   1  -7  12   50.55    8.77
  -1  -7 -13   40.74    7.76
   1  -7  13   31.68    9.41
   1  -7  13   32.14    7.82
  -1  -7 -13   29.75    6.59
   1  -7  13   33.20    8.02
   1  -7  14  370.59   24.76
  -1  -7 -14  337.72   20.80
   1  -7  14  318.33   22.41
  -1  -7 -14  315.27   19.05
   1  -7  15  101.15   13.34
   1  -7  15   94.33   13.73
   1  -7  15   59.41   12.93
  -1  -7 -15   96.30   11.72
   1  -7  16  111.37   15.41
  -1  -7 -16   94.38   11.97
   1  -7  16   65.88   13.82
   1  -7  16   76.04   12.30
  -1  -7 -17    6.95    4.86
   1  -7  17   18.31    9.97
   1  -7  17   17.51    9.89
   1  -7  17   11.53    7.12
   1  -7  18   34.00   11.22
  -1  -7 -18   34.48    5.18
  -1  -7 -18   35.44    5.19
  -1  -7 -18   35.72    4.86
  -1  -7 -18   43.78    9.70
  -1  -7 -18   41.58    6.16
   1  -7  18   33.93   10.94
  -1  -7 -19   23.86    4.82
   1  -7  19   28.93   10.59
  -1  -7 -19   23.78    4.33
  -1  -7 -19   21.86    6.63
  -1  -7 -19   17.00    3.84
  -1  -7 -19   22.56    5.42
   1  -7  19    9.70    7.25
  -1  -7 -19   19.14    4.19
  -1  -7 -19   21.60    3.50
  -1  -7 -20    3.30    2.66
   1  -7  20   12.31    7.94
  -1  -7 -20    3.52    2.41
  -1  -7 -20    2.11    2.65
   1  -7  20    4.31    9.62
  -1  -7 -20    9.80    5.34
  -1  -7 -20    0.35    3.04
  -1  -7 -20    8.17    3.90
  -1  -7 -20    8.52    4.41
  -1  -7 -20    4.52    3.05
  -1  -7 -21    9.66    2.98
  -1  -7 -21    9.93    3.56
  -1  -7 -21    7.79    5.66
  -1  -7 -21    9.04    3.10
  -1  -7 -21   12.09    3.13
   1  -7  21    6.15    7.02
  -1  -7 -21    9.78    4.26
  -1  -7 -21    6.73    3.92
  -1  -7 -21    6.39    2.69
   1  -7  21    1.21    7.22
  -1  -7 -21    8.28    2.82
  -1  -7 -22   27.60    3.72
  -1  -7 -22   28.37    4.97
  -1  -7 -22   35.06    4.89
  -1  -7 -22   30.36    4.68
  -1  -7 -22   27.29    4.33
  -1  -7 -22   38.55    5.86
  -1  -7 -22   29.84    4.25
  -1  -7 -22   34.53    4.68
  -1  -7 -23   31.86    5.09
  -1  -7 -23   29.39    3.83
  -1  -7 -23   27.24    4.58
  -1  -7 -23   30.25    4.18
  -1  -7 -23   35.39    4.67
  -1  -7 -23   32.01    4.19
  -1  -7 -23   26.38    5.13
  -1  -7 -23   26.79    4.31
  -1  -7 -24    3.40    2.63
  -1  -7 -24   -0.09    2.05
  -1  -7 -24    2.33    2.38
  -1  -7 -24    4.51    2.74
  -1  -7 -24    4.26    2.39
  -1  -7 -24    0.24    2.38
  -1  -7 -24    2.31    3.11
  -1  -7 -25    3.37    2.40
  -1  -7 -25    5.83    2.54
  -1  -7 -25    0.44    2.07
  -1  -7 -25    1.09    2.32
  -1  -7 -25    1.96    2.72
  -1  -7 -26    0.62    2.05
  -1  -7 -26   -0.18    2.08
  -1  -7 -26    1.19    2.30
  -1  -7 -26    0.77    2.27
   1  -7  26    4.47    4.25
  -1  -7 -26    4.41    2.35
  -1  -7 -27    0.19    2.37
  -1  -7 -27    1.32    2.03
  -1  -7 -28    6.57    2.05
   1  -7  28    7.28    2.83
   1  -7  28    3.43    3.35
  -1  -7 -28    0.72    2.20
  -1  -7 -28    4.08    2.10
  -1  -7 -29   11.28    2.80
  -1  -7 -29   11.79    2.37
   1  -7  29    9.37    3.59
  -1  -7 -29    9.57    2.28
  -1  -7 -30    0.39    1.76
  -1  -7 -30    1.90    2.44
   1  -7  30    0.44    2.40
  -1  -7 -30    4.55    1.93
  -1  -7 -30    3.89    1.70
  -1  -7 -31    6.36    1.59
  -1  -7 -31    4.21    1.82
  -1  -7 -31    9.56    2.61
   1  -7  31    6.32    2.85
  -1  -7 -31    7.00    1.73
  -1  -7 -32    5.14    2.20
  -1  -7 -32    1.71    1.12
   1  -7  32    0.78    2.19
  -1  -7 -32    1.48    1.30
   1  -7  32    2.07    1.91
  -1  -7 -32    1.32    1.36
   1  -7  33    0.12    1.51
  -1  -7 -33    0.30    1.58
  -1  -7 -33    1.08    1.11
  -1  -7 -33    2.48    1.17
  -1  -7 -33    2.15    0.99
   1  -7  33    0.58    1.74
   1  -7  34   -2.72    1.64
  -1  -7 -34    1.39    0.92
   1  -7  34    1.26    1.45
  -1  -7 -34   -0.57    1.39
   1  -7  34   -2.03    1.61
  -1  -7 -34   -1.41    0.92
  -1  -7 -35   -0.43    1.12
  -1  -7 -35    1.01    0.74
   1  -7  35   -0.81    1.16
   1  -7  35   -0.68    1.16
  -1  -7 -35    0.81    0.70
   1  -7  35    0.89    1.17
   1  -5 -37   -2.24    1.19
   1  -5 -37   -0.25    0.56
  -1  -5  37    0.80    1.33
   1  -5 -37    0.02    0.65
  -1  -5  36    3.57    1.99
   1  -5 -36   -1.14    1.08
   1  -5 -36    0.35    0.67
  -1  -5  36    1.00    1.29
   1  -5 -36    0.07    0.75
  -1  -5  36    1.69    0.79
   1  -5 -36    0.95    1.31
   1  -5 -35    2.07    1.03
  -1  -5  35    3.28    1.57
   1  -5 -35    3.57    1.19
  -1  -5  35    3.71    2.32
   1  -5 -35    2.76    1.65
   1  -5 -35    3.82    1.13
   1  -5 -35    2.41    0.96
   1  -5 -34    0.30    1.80
   1  -5 -34    2.58    1.25
  -1  -5  34    2.57    2.43
   1  -5 -34    1.12    1.07
  -1  -5  34    4.65    1.86
   1  -5 -34    1.11    1.14
   1  -5 -33   -2.07    1.44
   1  -5 -33    3.27    1.56
   1  -5 -33    1.60    1.93
  -1  -5  33   -0.52    2.64
  -1  -5  33    4.05    2.08
   1  -5 -33    1.27    1.40
   1  -5 -32    2.66    2.22
   1  -5 -32    3.00    1.75
  -1  -5  32   -1.02    2.88
   1  -5 -32    3.96    1.77
   1  -5 -32   -0.26    1.45
  -1  -5  32   -1.79    2.01
   1  -5 -31    1.80    1.81
  -1  -5  31    1.65    2.43
   1  -5 -31    8.44    2.52
   1  -5 -31    3.52    1.79
   1  -5 -31    3.19    2.73
   1  -5 -31    4.70    1.84
   1  -5 -30    1.05    2.72
   1  -5 -30    0.52    1.65
  -1  -5  30   -0.76    2.23
   1  -5 -30   -0.76    1.92
   1  -5 -30    1.11    2.09
   1  -5 -30   -0.99    1.93
   1  -5 -29   38.12    3.97
  -1  -5  29   26.90    4.38
   1  -5 -29   29.50    4.05
   1  -5 -29   29.89    4.22
   1  -5 -29   37.16    3.91
   1  -5 -29   30.37    4.77
   1  -5 -28   -1.17    2.38
   1  -5 -28   -1.12    2.45
   1  -5 -28   -0.72    1.87
  -1  -5  28    2.32    2.85
   1  -5 -28    3.33    2.27
   1  -5 -27   43.53    4.31
   1  -5 -27   31.48    4.37
   1  -5 -27   44.27    5.14
   1  -5 -27   36.74    4.62
  -1  -5  27   34.11    5.17
   1  -5 -26    4.84    2.42
   1  -5 -26    0.48    2.29
   1  -5 -26    1.45    2.36
   1  -5 -26    2.90    2.23
   1  -5 -25   -4.36    2.54
   1  -5 -25   -2.32    2.31
   1  -5 -25   -0.76    2.36
   1  -5 -25   -0.64    2.43
   1  -5 -25    0.05    2.39
   1  -5 -24    6.72    2.63
   1  -5 -24    8.27    5.07
   1  -5 -24    6.05    2.70
  -1  -5  24   12.65    8.28
   1  -5 -24   12.90    5.96
   1  -5 -24   10.26    3.38
   1  -5 -24    9.25    2.50
   1  -5 -24   15.55    3.51
  -1  -5  24    6.80    6.56
   1  -5 -24   12.89    3.29
   1  -5 -23    4.43    3.02
   1  -5 -23    1.87    4.12
   1  -5 -23    2.00    2.55
   1  -5 -23    2.27    2.56
   1  -5 -23    1.16    2.74
  -1  -5  23    2.59    6.24
  -1  -5  23    6.05    6.98
   1  -5 -23   -1.06    2.76
   1  -5 -23   -0.16    2.51
   1  -5 -23   -2.96    4.98
  -1  -5  23   -0.55    4.87
   1  -5 -23   -0.40    2.05
   1  -5 -22    2.68    2.65
   1  -5 -22    3.18    2.71
   1  -5 -22    0.89    2.33
   1  -5 -22    2.68    1.97
   1  -5 -22    1.60    2.56
   1  -5 -22    3.65    2.89
   1  -5 -22    5.75    3.47
   1  -5 -22    4.27    2.81
  -1  -5  22    4.84    5.69
  -1  -5  22   -2.47    5.74
  -1  -5  22    2.62    6.26
   1  -5 -22    0.45    5.62
   1  -5 -22    4.12    4.08
   1  -5 -21   24.23    4.24
   1  -5 -21   18.89    4.45
  -1  -5  21    6.26    6.11
   1  -5 -21   22.16    6.41
  -1  -5  21   29.55    8.97
   1  -5 -21   16.20    3.64
   1  -5 -21   21.52    3.64
  -1  -5  21   11.14    7.44
   1  -5 -21   15.18    3.27
   1  -5 -21   21.15    6.66
   1  -5 -21   17.69    4.34
   1  -5 -20    7.60    4.95
  -1  -5  20    4.46    6.78
   1  -5 -20    1.66    3.32
  -1  -5  20    2.55    5.95
  -1  -5  20    6.94    7.09
  -1  -5  19   65.95   12.88
  -1  -5  19   53.05   12.37
   1  -5 -19   67.29   10.47
  -1  -5  19   44.89   12.24
   1  -5 -19   67.25   10.22
   1  -5 -18   27.46    5.95
  -1  -5  18   25.41    7.57
  -1  -5  18    7.11    5.81
   1  -5 -18   23.31    7.72
  -1  -5  17  590.49   32.43
   1  -5 -17  636.10   27.33
   1  -5 -17  643.85   29.66
  -1  -5  17  607.38   29.30
   1  -5 -16  357.30   19.20
  -1  -5  16  333.77   21.29
   1  -5 -16  356.98   21.26
  -1  -5  16  357.59   24.02
  -1  -5  15   24.71    9.24
  -1  -5  15   54.33    9.66
   1  -5 -15   35.65    6.32
   1  -5 -15   38.69    7.55
  -1  -5  15   44.53    9.08
   1  -5 -14   47.33    7.83
  -1  -5  14   38.94    8.15
  -1  -5  14   29.14    7.87
   1  -5 -14   46.16    6.59
  -1  -5  14   45.36    7.75
  -1  -5  13  461.09   22.31
   1  -5 -13  462.73   22.14
   1  -5 -13  466.12   19.35
  -1  -5  13  449.89   23.15
   1  -5 -12  102.69    9.96
  -1  -5  12  119.70   11.65
   1  -5 -12  105.54    9.59
  -1  -5  12  122.54   11.19
   1  -5 -12   97.50    8.40
   1  -5 -11    2.25    2.09
  -1  -5  11    6.12    4.66
  -1  -5  11    7.35    4.43
   1  -5 -11   -0.39    3.89
   1  -5 -11   12.63    4.43
  -1  -5  11    3.44    3.88
   1  -5 -10  323.08   16.74
  -1  -5  10  384.04   18.21
  -1  -5  10  308.59   18.61
   1  -5 -10  351.41   16.30
  -1  -5  10  406.16   18.38
  -1  -5  10  361.86   11.98
   1  -5 -10  316.09   13.61
   1  -5  -9 1093.57   25.01
   1  -5  -9 1127.47   30.68
  -1  -5   9 1042.28   33.41
  -1  -5   9 1168.42   31.43
   1  -5  -9 1096.44   30.27
  -1  -5   9 1181.18   24.44
  -1  -5   9 1183.75   31.43
   1  -5  -8    3.10    3.06
  -1  -5   8   -0.94    3.50
  -1  -5   8   -1.94    3.53
   1  -5  -8    1.16    1.82
   1  -5  -8    1.76    2.81
  -1  -5   8    2.59    2.21
   1  -5  -7  542.83   18.97
   1  -5  -7  542.32   20.17
  -1  -5   7  517.87   20.93
   1  -5  -7  559.05   19.49
  -1  -5   7  560.90   16.79
   1  -5  -7  539.07   14.37
  -1  -5   7  538.66   19.42
  -1  -5   6  281.90   11.91
  -1  -5   6  240.61   12.97
   1  -5  -6  250.62   13.45
   1  -5  -6  246.11   12.30
   1  -5  -6  249.09    8.46
   1  -5  -6  250.89   12.23
   1  -5  -5  828.40   22.45
  -1  -5   5  833.15   23.69
  -1  -5   5  870.80   22.32
   1  -5  -5  831.66   24.90
  -1  -5   4  158.89    9.29
   1  -5  -4  134.30    8.53
  -1  -5   4  123.81    8.68
   1  -5  -4  146.13   10.02
   1  -5  -3 1320.84   28.08
  -1  -5   3 1263.47   28.79
  -1  -5   3 1304.18   28.52
   1  -5  -3 1306.78   30.83
  -1  -5   2  754.47   21.61
  -1  -5   2  713.80   19.53
   1  -5  -2  719.30   21.84
   1  -5  -2  713.30   19.58
  -1  -5   1  968.47   25.30
   1  -5  -1  969.53   25.53
  -1  -5   1 1007.22   23.22
   1  -5  -1 1018.40   23.79
  -1  -5   0   53.06    6.18
   1  -5   0   57.76    6.20
   1  -5   0   62.20    5.78
  -1  -5   0   64.37    5.55
   1  -5   1 1858.21   36.33
  -1  -5  -1 1821.54   37.51
   1  -5   1 1822.10   34.63
  -1  -5  -1 1839.50   33.34
   1  -5   2  148.17    9.08
   1  -5   2  144.49    9.15
  -1  -5  -2  157.78    8.63
  -1  -5  -2  158.69   10.29
   1  -5   3  652.23   19.07
   1  -5   3  659.00   19.98
  -1  -5  -3  646.58   17.87
  -1  -5  -3  625.34   20.70
  -1  -5  -4   74.48    7.25
  -1  -5  -4   73.97    6.31
  -1  -5  -4   71.25    3.49
   1  -5   4   66.51    6.69
   1  -5   4   75.04    6.40
   1  -5   5  485.90   18.60
   1  -5   5  481.43   15.86
   1  -5   5  488.30   17.48
  -1  -5  -5  471.97   16.26
  -1  -5  -5  500.04   16.72
  -1  -5  -5  450.45   18.19
  -1  -5  -5  476.38   11.43
   1  -5   6    6.38    2.70
  -1  -5  -6    6.98    2.98
   1  -5   6    4.10    2.87
  -1  -5  -6    5.53    1.75
  -1  -5  -6    4.28    3.01
   1  -5   6    9.67    3.73
  -1  -5  -6    7.75    2.95
  -1  -5  -7 1534.49   33.93
   1  -5   7 1499.69   37.80
  -1  -5  -7 1496.79   27.62
   1  -5   7 1548.56   29.70
  -1  -5  -7 1491.60   35.40
   1  -5   7 1599.10   35.20
  -1  -5  -8   13.19    2.97
   1  -5   8   23.57    5.16
  -1  -5  -8   15.82    3.77
  -1  -5  -8   18.86    4.52
   1  -5   8   14.81    4.90
   1  -5   9   59.00    8.00
  -1  -5  -9   72.13    8.95
   1  -5   9   51.96    7.27
  -1  -5  -9   48.22    6.29
  -1  -5  -9   48.43    5.35
   1  -5   9   40.20    6.88
   1  -5  10  216.24   13.82
   1  -5  10  211.61   13.91
   1  -5  10  161.72   13.98
  -1  -5 -10  204.54   13.02
  -1  -5 -10  180.86   10.57
  -1  -5 -10  196.59   12.41
   1  -5  11 1527.64   40.09
   1  -5  11 1594.22   41.90
  -1  -5 -11 1538.16   34.79
  -1  -5 -11 1648.49   40.40
   1  -5  11 1379.91   45.46
  -1  -5 -11 1435.33   35.75
   1  -5  12   86.21   10.49
  -1  -5 -12   77.00    8.84
   1  -5  12   53.88    9.45
   1  -5  12   80.01   10.20
  -1  -5 -12   55.52    6.84
  -1  -5 -12   72.30    8.59
   1  -5  13  278.60   17.76
  -1  -5 -13  270.88   15.14
   1  -5  13  220.50   19.48
  -1  -5 -13  280.01   17.46
   1  -5  13  286.37   19.57
  -1  -5 -13  274.89   15.11
   1  -5  14  544.26   28.28
  -1  -5 -14  541.70   22.65
  -1  -5 -14  518.35   20.89
  -1  -5 -14  573.20   25.40
   1  -5  14  550.10   26.28
   1  -5  15   25.68    8.46
  -1  -5 -15   37.67    6.46
   1  -5  15   42.76    8.37
  -1  -5 -15   35.07    7.47
   1  -5  15   32.64    7.73
  -1  -5 -16  106.26   10.84
   1  -5  16   94.79   13.70
   1  -5  16  100.51   12.01
   1  -5  16   72.73   14.03
  -1  -5 -16   99.58   11.33
  -1  -5 -17  320.06   19.11
   1  -5  17  297.39   24.24
  -1  -5 -17  327.88   20.59
   1  -5  18  104.44   14.68
  -1  -5 -18  108.77   12.75
   1  -5  18   69.09   14.45
  -1  -5 -18  112.46   12.09
   1  -5  19   14.07    7.98
   1  -5  19   10.10    7.27
  -1  -5 -19   16.67    5.73
   1  -5  19    1.93    5.64
  -1  -5 -19   22.88    6.56
  -1  -5 -20   14.27    6.16
   1  -5  20   10.20    6.79
   1  -5  20   17.44    8.37
  -1  -5 -20   23.63    6.66
   1  -5  20    8.08    6.50
  -1  -5 -21  115.01    7.62
  -1  -5 -21   97.28    6.88
   1  -5  21  130.32   17.66
  -1  -5 -21  101.07    8.75
  -1  -5 -21  111.13    8.69
  -1  -5 -21  109.17    7.73
  -1  -5 -21  118.87   13.91
  -1  -5 -21  102.21    6.82
  -1  -5 -21  103.36   12.79
   1  -5  21   73.84   13.76
  -1  -5 -21   85.66    6.39
  -1  -5 -21   96.51    6.84
  -1  -5 -21  100.97    6.64
   1  -5  21   95.72   15.76
  -1  -5 -22    7.06    3.30
  -1  -5 -22    6.83    2.90
  -1  -5 -22    1.87    2.70
   1  -5  22   10.79    7.40
  -1  -5 -22    3.77    4.08
  -1  -5 -22   13.66    6.06
  -1  -5 -22    7.86    2.58
  -1  -5 -22    5.53    2.14
  -1  -5 -22    1.65    2.19
   1  -5  22    2.28    5.91
   1  -5  22    4.99    6.11
  -1  -5 -22    4.95    3.10
  -1  -5 -22    7.18    2.71
  -1  -5 -22    8.69    2.92
  -1  -5 -23   19.33    3.87
  -1  -5 -23   19.51    3.96
  -1  -5 -23   14.93    3.61
  -1  -5 -23   15.11    3.42
  -1  -5 -23   11.89    3.23
   1  -5  23   21.75    8.53
  -1  -5 -23   19.55    3.44
   1  -5  23   15.64    7.32
  -1  -5 -23   14.36    3.52
  -1  -5 -23   16.27    7.00
   1  -5  23    7.21    6.65
  -1  -5 -23   14.83    6.27
   1  -5  24    5.09    5.95
  -1  -5 -24    6.77    2.71
  -1  -5 -24    5.96    4.57
  -1  -5 -24    3.62    2.42
   1  -5  24   -2.23    6.79
  -1  -5 -24    0.56    2.45
  -1  -5 -24    3.64    2.28
   1  -5  24    4.51    3.41
  -1  -5 -24    5.13    2.75
  -1  -5 -24    6.70    5.20
  -1  -5 -24    4.69    2.56
  -1  -5 -25   19.43    3.45
  -1  -5 -25   12.25    3.14
  -1  -5 -25   17.77    3.26
  -1  -5 -25   12.64    3.06
  -1  -5 -25   24.61    3.92
   1  -5  25   18.66    4.12
  -1  -5 -25   19.33    3.85
   1  -5  26    2.95    2.52
  -1  -5 -26    8.88    2.93
  -1  -5 -26   10.01    2.63
  -1  -5 -26    9.77    3.27
  -1  -5 -27   -0.79    2.69
  -1  -5 -27    1.11    1.94
  -1  -5 -27   -0.46    2.23
  -1  -5 -27   -0.55    2.36
   1  -5  27   -0.89    2.34
  -1  -5 -28    9.21    2.57
  -1  -5 -28    8.94    2.45
   1  -5  28   18.27    4.16
  -1  -5 -28    6.96    2.65
  -1  -5 -28   15.42    2.99
  -1  -5 -29    1.98    2.91
  -1  -5 -29    3.02    1.79
  -1  -5 -29    6.02    2.38
   1  -5  29   -1.38    2.72
  -1  -5 -29    2.45    1.99
  -1  -5 -29    1.97    2.05
  -1  -5 -30   -2.13    1.87
   1  -5  30   -1.16    2.21
  -1  -5 -30   -0.75    1.82
  -1  -5 -30   -3.86    2.89
  -1  -5 -30   -0.21    1.80
  -1  -5 -31    0.23    1.62
  -1  -5 -31    1.04    2.20
  -1  -5 -31   -0.17    1.57
   1  -5  31   -1.84    2.21
   1  -5  31   -4.74    3.32
  -1  -5 -31   -0.88    1.66
   1  -5  32    2.97    1.90
  -1  -5 -32    5.10    1.56
  -1  -5 -32    6.57    1.93
   1  -5  32    0.05    2.43
  -1  -5 -32    5.88    1.84
  -1  -5 -32    4.05    2.31
   1  -5  33    4.87    2.09
  -1  -5 -33    7.15    2.31
  -1  -5 -33    4.24    1.55
  -1  -5 -33    5.25    1.59
  -1  -5 -33    6.56    1.59
   1  -5  33    4.91    2.85
  -1  -5 -34   -2.93    1.82
   1  -5  34   -0.53    2.09
  -1  -5 -34   -0.17    1.04
   1  -5  34    0.73    1.60
  -1  -5 -34   -0.35    1.00
  -1  -5 -34    0.28    1.05
  -1  -5 -35    1.38    1.57
  -1  -5 -35    1.37    1.06
  -1  -5 -35    1.47    0.91
   1  -5  35    0.55    1.27
   1  -5  35   -2.72    2.10
  -1  -5 -35   -0.13    1.02
   1  -5  35    1.65    0.89
  -1  -5 -36    2.94    0.97
   1  -5  36    1.44    0.67
  -1  -5 -36    1.73    0.77
  -1  -5 -36    0.50    1.35
   1  -5  36    2.14    1.53
   1  -5  36    2.88    1.36
  -1  -5 -36   -0.71    0.68
   1  -5  36   -0.45    1.21
   1  -5  37   -0.62    1.18
   1  -3 -38    3.51    1.10
  -1  -3  38    1.58    1.05
  -1  -3  38   -0.58    1.40
   1  -3 -38    0.34    0.69
  -1  -3  37    2.39    1.99
   1  -3 -37   -1.06    1.32
   1  -3 -37   -0.40    0.88
  -1  -3  37   -0.92    1.34
   1  -3 -37    0.41    0.78
  -1  -3  36    0.35    1.53
   1  -3 -36    0.33    1.56
  -1  -3  36    2.41    2.21
   1  -3 -36    2.02    1.17
   1  -3 -36    0.96    1.23
   1  -3 -36    0.33    0.87
   1  -3 -35   -1.44    1.93
   1  -3 -35    2.14    1.45
   1  -3 -35    1.13    1.02
  -1  -3  35   -1.21    1.83
   1  -3 -35    0.53    1.07
  -1  -3  35   -1.06    1.74
  -1  -3  35    3.71    2.78
  -1  -3  34    0.60    1.97
   1  -3 -34    2.52    1.28
   1  -3 -34    1.09    2.17
   1  -3 -34    1.88    1.44
  -1  -3  34   -0.18    2.11
   1  -3 -34    2.37    1.43
   1  -3 -33    3.49    2.36
  -1  -3  33    4.71    2.41
   1  -3 -33    9.48    1.93
  -1  -3  33    8.71    3.11
   1  -3 -33   10.05    2.61
   1  -3 -33   10.16    2.09
   1  -3 -33   11.89    2.18
  -1  -3  32    4.45    2.76
   1  -3 -32    4.74    1.70
   1  -3 -32    8.17    2.13
   1  -3 -32    4.44    2.48
  -1  -3  32    4.48    3.03
   1  -3 -32    8.17    2.18
   1  -3 -32    4.99    2.97
  -1  -3  31    6.67    3.14
   1  -3 -31   11.65    2.56
   1  -3 -31   14.75    3.39
   1  -3 -31   11.23    2.43
   1  -3 -31   18.39    3.73
   1  -3 -31   10.69    2.34
  -1  -3  31    5.95    2.66
   1  -3 -30   -1.13    2.66
   1  -3 -30    4.16    1.89
  -1  -3  30    0.89    2.72
   1  -3 -30    2.75    2.04
   1  -3 -30   -2.01    1.92
   1  -3 -30    3.03    2.80
   1  -3 -29    1.84    2.50
   1  -3 -29    5.18    2.27
   1  -3 -29    4.70    2.21
   1  -3 -29    3.87    2.36
   1  -3 -29    4.46    3.33
  -1  -3  29    0.74    2.69
   1  -3 -28   10.65    2.85
   1  -3 -28   10.26    3.96
   1  -3 -28   10.34    3.22
   1  -3 -28   12.70    2.89
  -1  -3  28    8.26    3.27
   1  -3 -28    9.10    2.52
   1  -3 -27   39.42    4.95
  -1  -3  27   41.77    6.07
   1  -3 -27   56.51    4.89
   1  -3 -27   57.74    6.04
   1  -3 -27   41.73    4.92
   1  -3 -27   47.95    4.63
   1  -3 -26   37.22    4.73
  -1  -3  26   24.10    8.34
   1  -3 -26   33.14    4.57
   1  -3 -26   34.76    8.18
   1  -3 -26   40.13    4.38
  -1  -3  26   33.71    5.31
   1  -3 -26   29.26    3.94
   1  -3 -25   -3.58    4.48
   1  -3 -25    3.96    2.60
   1  -3 -25   -2.05    2.17
  -1  -3  25    8.02    5.62
   1  -3 -25   -0.61    2.15
   1  -3 -25    8.77    4.44
  -1  -3  25    2.99    5.30
   1  -3 -25    0.52    2.44
   1  -3 -24   78.45    5.66
   1  -3 -24   70.22    6.15
  -1  -3  24   68.62   11.30
  -1  -3  24   59.48   11.88
   1  -3 -24   69.67   11.62
   1  -3 -24   89.35   12.41
   1  -3 -24   71.12    5.68
   1  -3 -24   65.88    5.94
   1  -3 -23   24.53    4.16
   1  -3 -23   21.15    3.42
   1  -3 -23   35.78    8.04
  -1  -3  23   25.22    8.83
   1  -3 -23   32.63    6.12
   1  -3 -23   22.21    6.76
   1  -3 -23   34.53    4.41
  -1  -3  23   27.38    8.68
   1  -3 -23   24.13    3.53
   1  -3 -22    9.12    5.41
   1  -3 -22    0.62    3.65
  -1  -3  22    9.80    6.68
   1  -3 -21    4.59    4.16
  -1  -3  21    6.83    4.36
   1  -3 -21    6.46    4.07
  -1  -3  21   -3.43    5.37
  -1  -3  20  106.60   14.36
   1  -3 -20  107.14   12.44
   1  -3 -20  109.68   12.53
  -1  -3  20  122.53   15.61
  -1  -3  19   12.92    6.06
   1  -3 -19    6.05    4.25
  -1  -3  19   15.12    6.60
   1  -3 -19    3.98    3.25
  -1  -3  18    3.71    4.85
  -1  -3  18   14.89    7.80
   1  -3 -18    1.29    4.48
   1  -3 -18    4.47    3.75
   1  -3 -17  768.75   30.21
  -1  -3  17  776.46   35.41
   1  -3 -17  708.56   28.25
   1  -3 -16  104.46   11.46
   1  -3 -16  113.98   10.66
  -1  -3  16  129.11   15.56
  -1  -3  16  106.92   13.78
   1  -3 -15  454.91   22.38
  -1  -3  15  426.26   25.75
  -1  -3  15  458.58   22.50
   1  -3 -15  477.71   21.01
   1  -3 -14   65.41    8.55
  -1  -3  14   41.89    8.31
   1  -3 -14   69.09    7.61
  -1  -3  14   65.71    8.80
   1  -3 -13 2240.59   45.66
   1  -3 -13 2270.34   49.81
  -1  -3  13 2232.84   48.40
  -1  -3  13 2276.49   54.83
  -1  -3  12  125.37   10.10
   1  -3 -12  112.82    9.17
   1  -3 -12  130.47   11.14
  -1  -3  12  133.81   11.92
  -1  -3  11  199.32   12.19
   1  -3 -11  162.45   10.31
  -1  -3  11  196.13   13.38
   1  -3 -11  174.77   12.27
   1  -3 -11  170.13    9.49
   1  -3 -10    2.50    2.26
   1  -3 -10    5.30    3.09
  -1  -3  10    3.94    4.06
   1  -3 -10    1.05    3.02
  -1  -3  10   14.08    4.64
  -1  -3   9  614.68   20.41
  -1  -3   9  595.28   11.37
   1  -3  -9  559.69   16.92
  -1  -3   9  578.37   19.06
   1  -3  -9  597.18   17.66
   1  -3  -9  598.44   20.12
   1  -3  -8  516.40   15.35
  -1  -3   8  569.15   18.15
  -1  -3   8  526.38   11.39
  -1  -3   8  501.41   16.77
   1  -3  -8  515.95   17.89
   1  -3  -8  457.42   15.52
   1  -3  -7  195.75   10.40
   1  -3  -7  174.19    8.35
  -1  -3   7  218.73   10.46
  -1  -3   7  205.74    7.16
  -1  -3   7  207.46   10.00
   1  -3  -7  188.45    9.33
   1  -3  -6  525.75   13.50
   1  -3  -6  538.72   16.02
   1  -3  -6  523.05   15.84
  -1  -3   6  557.00   12.85
  -1  -3   6  523.54   15.73
   1  -3  -5  296.58   10.81
   1  -3  -5  280.14    8.74
  -1  -3   5  316.26    9.76
  -1  -3   5  280.97   11.71
   1  -3  -5  301.00   11.42
   1  -3  -5  273.56   10.79
  -1  -3   4  567.68   15.66
   1  -3  -4  565.67   11.49
  -1  -3   4  539.33   13.39
   1  -3  -3 2634.26   31.47
   1  -3  -3 2594.84   40.04
  -1  -3   3 2722.26   38.12
  -1  -3   3 2706.42   39.14
  -1  -3   2 1577.14   26.66
   1  -3  -2 1593.01   27.85
  -1  -3   2 1513.35   25.67
  -1  -3   1  989.11   18.68
   1  -3  -1  998.44   20.62
  -1  -3   1  985.69   20.18
  -1  -3   0  432.32   12.86
  -1  -3   0  446.30   11.41
   1  -3   0  438.28   12.57
   1  -3   1   49.69    4.10
  -1  -3  -1   53.00    3.85
  -1  -3  -1   41.96    1.63
  -1  -3  -1   49.96    4.49
  -1  -3  -2   12.71    2.68
  -1  -3  -2   11.15    1.29
   1  -3   2   11.08    2.19
  -1  -3  -2   13.75    2.17
   1  -3   3 3109.01   41.55
  -1  -3  -3 3065.74   44.99
  -1  -3  -3 3102.46   41.80
  -1  -3  -3 3012.42   36.95
  -1  -3  -4 1226.97   24.93
   1  -3   4 1239.61   24.01
   1  -3   4 1252.44   26.45
  -1  -3  -4 1313.42   24.05
  -1  -3  -4 1251.99   20.66
  -1  -3  -4 1253.21   23.48
   1  -3   4 1288.80   21.96
  -1  -3  -5 1358.19   27.08
   1  -3   5 1438.06   27.14
  -1  -3  -5 1329.97   25.86
   1  -3   5 1429.55   22.89
  -1  -3  -5 1310.61   23.12
   1  -3   5 1297.07   29.04
   1  -3   6   19.35    2.26
  -1  -3  -6   21.69    3.52
  -1  -3  -6   20.06    2.94
  -1  -3  -6   10.58    2.67
   1  -3   6   19.01    3.35
   1  -3   6   21.79    3.72
   1  -3   6   23.11    4.56
  -1  -3  -7 1664.83   31.28
  -1  -3  -7 1711.10   33.29
  -1  -3  -7 1680.43   30.45
   1  -3   7 1682.30   33.26
   1  -3   7 1756.66   33.92
  -1  -3  -8  799.35   20.52
  -1  -3  -8  848.25   21.31
  -1  -3  -8  850.94   23.51
   1  -3   8  846.58   23.48
   1  -3   9  201.46   12.41
  -1  -3  -9  162.75    9.40
   1  -3   9  187.65   11.36
  -1  -3  -9  171.06   10.97
  -1  -3  -9  157.98    8.88
   1  -3  10  135.31   10.22
  -1  -3 -10  153.61    8.66
  -1  -3 -10  158.24   11.14
  -1  -3 -10  174.02   10.57
   1  -3  10  161.84   11.89
  -1  -3 -11  972.37   28.91
  -1  -3 -11  966.96   26.19
   1  -3  11  891.40   27.53
  -1  -3 -11  886.97   22.56
   1  -3  11  984.13   31.44
  -1  -3 -12    7.96    4.46
  -1  -3 -12   12.20    4.36
  -1  -3 -12   23.61    5.50
   1  -3  12   20.48    7.77
  -1  -3 -13   13.79    4.57
  -1  -3 -13   12.01    2.67
  -1  -3 -13   14.24    3.96
   1  -3  13    7.60    5.79
   1  -3  13   16.28    6.72
  -1  -3 -14  474.95   20.71
   1  -3  14  429.17   24.63
  -1  -3 -14  492.80   22.26
  -1  -3 -15   27.57    5.79
  -1  -3 -15   41.37    7.19
   1  -3  16  262.31   20.97
  -1  -3 -16  255.66   17.02
   1  -3  16  288.00   22.71
  -1  -3 -16  225.05   15.49
  -1  -3 -17  869.86   31.50
   1  -3  17  980.20   40.46
  -1  -3 -17  912.76   32.92
  -1  -3 -18   59.39    8.85
   1  -3  18   49.33   10.57
  -1  -3 -18   55.08    8.85
   1  -3  18   52.16   10.83
  -1  -3 -19   72.29   10.10
   1  -3  19   85.24   12.50
  -1  -3 -19   72.77   10.10
   1  -3  19   77.89   12.95
   1  -3  20   77.86   12.50
   1  -3  20   61.00   11.58
  -1  -3 -20   89.33   11.11
  -1  -3 -20   80.76   10.43
   1  -3  21   75.98   12.58
  -1  -3 -21   72.42   10.83
  -1  -3 -21   68.75    9.70
  -1  -3 -22   47.32    8.75
  -1  -3 -22   50.19    4.61
  -1  -3 -22   51.28    5.09
  -1  -3 -22   47.66    5.18
  -1  -3 -22   56.81    9.46
   1  -3  22   55.39   10.58
  -1  -3 -23    3.41    4.26
  -1  -3 -23    6.18    4.80
  -1  -3 -23    4.81    2.58
  -1  -3 -23   -0.05    2.27
  -1  -3 -23    6.63    4.70
   1  -3  23   -0.85    5.35
  -1  -3 -23    2.54    2.28
   1  -3  23    7.18    5.70
  -1  -3 -23    5.14    2.42
   1  -3  24    1.57    3.03
   1  -3  24    1.66    5.07
  -1  -3 -24   -1.66    2.33
  -1  -3 -24    1.52    3.80
  -1  -3 -24    3.48    2.41
  -1  -3 -24    1.35    2.45
  -1  -3 -24    5.93    2.42
  -1  -3 -24    5.13    5.33
   1  -3  24   -3.43    4.61
   1  -3  25   35.85    8.90
  -1  -3 -25   32.99    4.08
  -1  -3 -25   24.13    3.87
   1  -3  25   22.17    4.69
  -1  -3 -25   25.44    7.28
   1  -3  25   14.66    6.47
  -1  -3 -25   30.31    3.81
  -1  -3 -25   27.95    7.92
  -1  -3 -25   25.87    4.22
  -1  -3 -26   42.93    5.02
  -1  -3 -26   48.91    4.77
  -1  -3 -26   45.37    5.10
   1  -3  26   31.71    5.65
  -1  -3 -26   48.94    4.72
  -1  -3 -27    8.86    2.99
  -1  -3 -27    9.20    2.82
  -1  -3 -27    6.46    2.29
   1  -3  27    7.68    3.98
  -1  -3 -27   11.27    2.87
  -1  -3 -28    7.76    2.54
  -1  -3 -28    6.33    2.61
   1  -3  28    3.98    3.11
  -1  -3 -28    5.78    2.48
  -1  -3 -28    3.83    2.84
  -1  -3 -28    4.62    3.15
  -1  -3 -29    4.86    3.26
  -1  -3 -29    5.74    2.39
  -1  -3 -29    1.37    2.43
  -1  -3 -29    1.13    1.84
   1  -3  29    3.54    3.00
  -1  -3 -29    2.06    1.98
   1  -3  29    2.96    3.00
  -1  -3 -30   -2.54    2.06
   1  -3  30   -0.97    2.65
  -1  -3 -30    0.95    1.62
   1  -3  30   -1.67    3.15
  -1  -3 -30    1.56    2.35
  -1  -3 -30    0.81    1.83
  -1  -3 -30    0.29    2.72
  -1  -3 -31    1.68    1.75
  -1  -3 -31    0.32    1.71
  -1  -3 -31    1.33    2.06
   1  -3  31    3.13    2.83
  -1  -3 -31    4.23    2.15
  -1  -3 -31    2.49    2.62
   1  -3  31   -0.07    2.50
   1  -3  32   10.21    3.10
   1  -3  32   16.70    3.72
  -1  -3 -32   17.32    3.38
  -1  -3 -32   17.11    2.59
  -1  -3 -32   17.41    2.63
  -1  -3 -32   16.69    2.47
   1  -3  33   -2.29    2.37
  -1  -3 -33    4.75    2.45
  -1  -3 -33    0.19    1.24
   1  -3  33   -1.27    2.62
  -1  -3 -33    0.74    1.34
  -1  -3 -33   -0.73    1.28
   1  -3  33    0.01    2.35
  -1  -3 -34    3.11    1.36
   1  -3  34    1.45    1.78
  -1  -3 -34   -0.85    1.19
  -1  -3 -34    0.86    1.87
   1  -3  34   -0.07    2.39
   1  -3  34   -0.82    1.97
  -1  -3 -35    0.77    1.25
   1  -3  35   -2.37    2.31
  -1  -3 -35    0.47    1.04
  -1  -3 -35    0.35    1.01
   1  -3  35   -0.96    1.68
  -1  -3 -35   -1.13    1.60
  -1  -3 -36    1.32    0.77
  -1  -3 -36    3.57    1.17
  -1  -3 -36    0.63    1.46
   1  -3  36    4.24    2.19
  -1  -3 -36    1.67    1.05
   1  -3  36    2.61    1.56
  -1  -3 -36    2.39    0.95
   1  -3  37    0.64    1.76
  -1  -3 -37    2.36    0.93
   1  -3  37    0.65    0.84
   1  -3  37   -1.33    1.31
  -1  -3 -37    1.49    0.93
  -1  -3 -37    0.42    1.06
   1  -3  37    1.96    1.19
   1  -3  38   -0.47    1.24
   1  -1 -38    0.13    1.11
  -1  -1  38   -1.17    1.40
  -1  -1  38    1.67    1.47
   1  -1 -38    0.89    0.82
   1  -1 -38    0.97    0.88
   1  -1 -37   -1.74    1.11
  -1  -1  37   -1.43    1.62
   1  -1 -37    1.34    1.09
  -1  -1  37   -0.43    1.73
   1  -1 -37    0.31    1.31
  -1  -1  36    0.06    1.75
  -1  -1  36    2.88    1.87
   1  -1 -36   -0.90    1.30
   1  -1 -36    0.84    1.22
   1  -1 -36    0.10    1.61
  -1  -1  36    1.28    2.23
   1  -1 -35   -1.54    1.89
  -1  -1  35    0.54    2.02
   1  -1 -35    0.59    1.18
  -1  -1  35    0.74    2.01
   1  -1 -35   -0.57    1.49
  -1  -1  35    2.79    2.66
   1  -1 -35   -0.68    1.33
  -1  -1  34    0.76    2.48
   1  -1 -34    0.89    1.71
  -1  -1  34   -2.88    2.05
   1  -1 -34   -1.31    2.05
   1  -1 -34   -0.22    1.25
  -1  -1  34    3.37    2.52
   1  -1 -33    1.93    1.52
   1  -1 -33    2.22    1.30
   1  -1 -33    4.99    2.29
   1  -1 -33   -2.58    2.45
  -1  -1  33    1.77    2.95
  -1  -1  33    2.27    1.95
  -1  -1  33    3.15    2.63
   1  -1 -32    2.09    2.13
   1  -1 -32    4.29    1.82
   1  -1 -32    2.95    2.53
   1  -1 -32    1.67    1.72
  -1  -1  32    1.23    2.24
  -1  -1  32    3.27    3.20
   1  -1 -32    1.40    1.49
   1  -1 -31   10.29    2.27
   1  -1 -31   12.35    2.34
   1  -1 -31   11.60    2.62
   1  -1 -31   12.05    3.54
  -1  -1  31    7.09    2.69
   1  -1 -31   15.04    3.64
  -1  -1  31   14.76    3.98
   1  -1 -30    3.71    1.94
   1  -1 -30    2.52    2.59
  -1  -1  30    1.03    2.91
   1  -1 -30   -0.91    2.00
   1  -1 -30    4.95    2.97
  -1  -1  30   -2.16    2.67
   1  -1 -30    4.53    2.15
   1  -1 -29    1.28    2.39
  -1  -1  29   -0.87    2.75
   1  -1 -29    0.09    1.94
   1  -1 -29   -1.43    1.86
   1  -1 -29   -5.08    3.44
   1  -1 -29    1.14    1.79
   1  -1 -28   -0.74    1.84
  -1  -1  28    0.29    2.58
   1  -1 -28    0.35    1.91
   1  -1 -28   -1.40    2.04
  -1  -1  28   -0.65    3.68
   1  -1 -28   -1.17    3.28
   1  -1 -28    1.00    2.75
   1  -1 -27  124.89    8.25
   1  -1 -27  126.44    8.63
   1  -1 -27  106.89    6.54
   1  -1 -27   98.68    6.65
   1  -1 -27  110.31    6.74
  -1  -1  27   93.35    7.58
   1  -1 -26    5.34    2.53
  -1  -1  26   -0.67    4.35
   1  -1 -26   -2.62    2.70
   1  -1 -26    3.22    3.12
  -1  -1  26   -6.56    4.68
   1  -1 -26    3.10    2.40
   1  -1 -26    0.80    4.24
  -1  -1  26   -1.40    2.89
   1  -1 -26   -0.18    3.07
  -1  -1  25  109.29   12.93
   1  -1 -25  122.72    7.13
   1  -1 -25  110.40    7.22
  -1  -1  25   82.77    7.73
   1  -1 -25  119.64    8.07
   1  -1 -25  123.40    8.69
   1  -1 -25  107.85   14.59
   1  -1 -25  126.16    7.16
  -1  -1  25   97.24   13.49
   1  -1 -24  136.72    9.06
  -1  -1  24   84.01    7.46
   1  -1 -24  127.74    6.91
   1  -1 -24  105.15    7.46
   1  -1 -24  117.19    7.05
  -1  -1  24  117.43   14.37
  -1  -1  24   90.34   12.12
   1  -1 -24  121.80   14.67
   1  -1 -24  114.58    7.26
   1  -1 -23   15.29    6.05
   1  -1 -23   16.62    3.22
  -1  -1  23    9.09    5.08
  -1  -1  23    9.43    4.32
   1  -1 -23   18.32    5.66
   1  -1 -23   14.00    3.28
   1  -1 -22   40.37    9.10
  -1  -1  22   42.24    9.09
  -1  -1  22   50.18    8.85
   1  -1 -22   32.11    7.67
   1  -1 -21   59.39    9.49
  -1  -1  21   50.06    9.66
   1  -1 -21   69.68    9.90
  -1  -1  21   57.06    9.69
  -1  -1  20   60.65    9.97
   1  -1 -20   74.38   10.19
   1  -1 -20   59.31    9.66
  -1  -1  20   65.10   10.07
  -1  -1  19   11.54    6.02
   1  -1 -19   12.31    4.77
   1  -1 -19   15.37    5.06
  -1  -1  19   11.43    5.28
  -1  -1  18   54.71    8.77
   1  -1 -18   52.62    8.48
  -1  -1  18   45.61    8.87
   1  -1 -18   46.93    7.86
  -1  -1  17   85.24   10.95
   1  -1 -17   93.96   10.67
   1  -1 -17   98.89   10.40
   1  -1 -16    1.28    2.88
   1  -1 -16    2.49    4.53
  -1  -1  16    4.29    4.48
  -1  -1  15   49.87    9.54
   1  -1 -15   39.72    6.79
  -1  -1  15   45.71    8.04
   1  -1 -15   41.60    6.86
   1  -1 -14   40.78    5.99
  -1  -1  14   20.76    7.25
  -1  -1  14   40.44    7.81
   1  -1 -14   38.23    6.85
   1  -1 -13  158.55   12.29
   1  -1 -13  161.28   11.03
  -1  -1  13  155.07   13.38
  -1  -1  13  144.50   14.03
   1  -1 -12  147.42   10.01
  -1  -1  12  162.69   13.92
   1  -1 -12  151.75   11.68
  -1  -1  12  170.48   13.99
  -1  -1  11  523.23   24.00
  -1  -1  11  527.35   24.43
   1  -1 -11  569.02   21.40
   1  -1 -11  547.40   18.93
  -1  -1  10   37.18    5.76
  -1  -1  10   26.87    6.86
   1  -1 -10   34.79    5.55
  -1  -1  10   32.41    6.77
   1  -1 -10   36.55    4.89
  -1  -1   9 1093.43   31.57
  -1  -1   9 1079.33   26.02
   1  -1  -9 1170.52   29.15
   1  -1  -9 1129.48   25.42
   1  -1  -8   76.15    5.80
  -1  -1   8   63.91    7.77
  -1  -1   8   66.84    6.49
   1  -1  -7  855.04   19.17
  -1  -1   7  858.96   23.39
  -1  -1   7  867.94   20.27
  -1  -1   6  121.30    7.65
  -1  -1   6  129.42    6.73
   1  -1  -6  121.45    5.09
   1  -1  -6  123.36    6.39
   1  -1  -5  451.88   11.42
  -1  -1   5  491.83   13.39
  -1  -1   5  421.86    6.79
   1  -1  -5  453.68   10.00
  -1  -1   5  485.06   11.95
  -1  -1   4  727.73   13.93
  -1  -1   4  726.67   14.88
   1  -1  -4  683.73   13.47
   1  -1  -4  706.69   12.86
  -1  -1   4  714.19   10.22
   1  -1  -3  164.75    5.27
   1  -1  -3  160.21    5.14
  -1  -1   3  165.23    4.29
   1  -1  -2    3.45    0.87
  -1  -1   2    3.64    0.89
   1  -1  -2    4.61    0.97
   1  -1  -2    3.51    1.10
   1  -1  -1 1325.37   15.26
   1  -1  -1 1308.71   18.05
  -1  -1   1 1302.47   17.76
  -1  -1   1 1294.34   16.83
   1  -1  -1 1361.12   15.29
   1  -1   0  117.15    3.86
  -1  -1   0  114.21    4.05
  -1  -1   0  120.23    3.22
   1  -1   1  438.63    8.00
   1  -1   1  440.38    7.89
  -1  -1  -1  439.06    7.66
  -1  -1  -1  443.78    8.96
  -1  -1  -2   44.98    2.71
   1  -1   2   45.01    2.80
  -1  -1  -2   49.45    2.83
  -1  -1  -3  223.82    7.43
   1  -1   3  238.67    7.60
   1  -1   3  243.48    7.76
  -1  -1  -3  226.87    6.51
  -1  -1  -4  574.22   13.98
   1  -1   4  558.81   13.66
  -1  -1  -4  555.64   12.61
  -1  -1  -4  548.16   11.00
   1  -1   4  580.82   14.65
  -1  -1  -5   18.48    3.75
   1  -1   5   17.55    3.81
  -1  -1  -5   14.34    2.08
  -1  -1  -5   15.64    2.69
   1  -1   5   17.40    4.36
   1  -1   6    6.49    2.68
   1  -1   6    3.85    3.51
  -1  -1  -6    4.88    2.44
  -1  -1  -6    3.99    1.99
  -1  -1  -6    5.24    1.38
   1  -1   7  216.70   12.34
  -1  -1  -7  215.89    6.87
  -1  -1  -7  261.35   10.27
   1  -1   7  205.26   10.04
  -1  -1  -7  257.04   11.90
   1  -1   8  341.20   15.17
  -1  -1  -8  356.43   13.34
  -1  -1  -8  365.39    9.63
  -1  -1  -8  385.46   15.64
   1  -1   8  355.99   18.06
  -1  -1  -9  299.51   12.91
  -1  -1  -9  301.59    8.53
  -1  -1  -9  302.93   14.54
   1  -1   9  320.31   17.55
  -1  -1 -10  413.58   10.29
  -1  -1 -10  436.49   17.93
  -1  -1 -10  435.88   16.20
  -1  -1 -11   48.63    6.98
   1  -1  11   51.48    8.86
   1  -1  11   47.31    9.04
  -1  -1 -11   51.52    6.07
  -1  -1 -12  141.96   10.06
   1  -1  12  121.54   13.02
  -1  -1 -12  138.24   10.85
   1  -1  12  149.74   13.31
   1  -1  13 1588.97   45.13
  -1  -1 -13 1673.99   40.19
  -1  -1 -13 1561.72   37.14
  -1  -1 -14  577.95   22.70
   1  -1  14  551.86   26.76
   1  -1  14  511.26   26.12
   1  -1  15    0.36    5.13
  -1  -1 -15    6.64    3.28
  -1  -1 -15    5.31    3.82
   1  -1  15    5.64    5.28
  -1  -1 -16   52.20    7.58
   1  -1  16   40.85    8.63
  -1  -1 -16   51.03    7.52
  -1  -1 -17   43.25    7.52
   1  -1  17   48.06    8.69
  -1  -1 -17   47.16    7.81
   1  -1  18   45.53    8.90
  -1  -1 -18   56.38    8.50
   1  -1  18   40.42    7.67
  -1  -1 -18   46.25    7.70
  -1  -1 -19   25.38    6.16
   1  -1  19   27.15    7.18
  -1  -1 -19   24.98    6.51
   1  -1  19   19.30    5.93
  -1  -1 -20   18.46    6.00
   1  -1  20   27.45    7.03
  -1  -1 -20   22.55    6.35
   1  -1  20   16.18    5.77
   1  -1  21   -0.10    4.05
  -1  -1 -21    4.03    4.65
  -1  -1 -21   -2.29    3.75
   1  -1  21    1.32    4.97
   1  -1  22   22.47    5.92
  -1  -1 -22   29.73    6.76
  -1  -1 -22   21.43    6.94
   1  -1  22   25.24    8.03
  -1  -1 -23    7.53    2.75
  -1  -1 -23    4.65    2.11
  -1  -1 -23    5.12    2.43
   1  -1  23    5.71    4.40
  -1  -1 -23    7.77    4.81
  -1  -1 -23    7.08    2.51
   1  -1  23   -1.21    4.93
   1  -1  24    3.21    2.87
  -1  -1 -24    7.46    2.73
   1  -1  24    6.17    4.36
  -1  -1 -24   14.21    5.98
   1  -1  24    1.36    5.14
  -1  -1 -24    6.56    2.42
  -1  -1 -24    3.05    3.15
  -1  -1 -24    8.46    2.42
  -1  -1 -24    5.13    2.75
   1  -1  25   53.97   10.28
   1  -1  25   46.60    5.51
  -1  -1 -25   52.74    5.30
  -1  -1 -25   55.61   10.25
  -1  -1 -25   52.05    4.72
  -1  -1 -25   54.55    5.56
  -1  -1 -25   56.96    5.95
  -1  -1 -25   59.63    5.14
  -1  -1 -26   64.80    6.16
   1  -1  26   40.82    9.71
   1  -1  26   46.05    6.28
  -1  -1 -26   49.37    5.60
  -1  -1 -26   55.96    4.75
  -1  -1 -26   67.98    5.31
  -1  -1 -26   57.20    5.12
  -1  -1 -26   56.96   10.86
   1  -1  26   50.11    5.72
  -1  -1 -27    3.81    2.20
  -1  -1 -27    2.38    1.91
   1  -1  27    7.46    3.51
  -1  -1 -27    0.55    2.39
  -1  -1 -27    1.25    2.20
  -1  -1 -27    3.89    3.26
   1  -1  27    6.64    3.37
  -1  -1 -28   11.28    2.77
   1  -1  28   13.57    3.70
  -1  -1 -28   11.34    3.77
   1  -1  28   19.17    4.57
  -1  -1 -28   15.98    3.47
  -1  -1 -28   15.14    3.03
  -1  -1 -28   16.49    2.98
  -1  -1 -29  143.77    7.43
  -1  -1 -29  148.76    9.20
   1  -1  29  128.99    9.71
  -1  -1 -29  140.52    8.62
  -1  -1 -29  150.42    7.33
  -1  -1 -29  133.32    7.20
  -1  -1 -30   13.11    2.63
   1  -1  30    6.02    3.18
  -1  -1 -30    8.84    2.31
  -1  -1 -30   13.73    3.49
  -1  -1 -30    3.91    2.46
  -1  -1 -30    9.94    2.47
   1  -1  30   10.02    3.42
   1  -1  31    5.15    3.60
  -1  -1 -31    2.17    1.61
  -1  -1 -31    3.57    2.67
   1  -1  31    6.30    2.89
  -1  -1 -31   -0.33    1.78
  -1  -1 -31    1.88    2.43
  -1  -1 -31   -0.70    1.51
  -1  -1 -32   -0.77    1.58
   1  -1  32    1.36    2.64
   1  -1  32    2.67    2.69
  -1  -1 -32    4.46    2.71
  -1  -1 -32    2.13    1.60
  -1  -1 -32    1.45    1.56
  -1  -1 -32    0.41    1.97
   1  -1  32    0.08    2.43
  -1  -1 -33    2.36    1.75
  -1  -1 -33    1.68    1.74
  -1  -1 -33    4.82    2.58
   1  -1  33    2.05    1.96
  -1  -1 -33   -0.18    1.20
   1  -1  33    6.35    3.05
   1  -1  33   -1.87    2.26
  -1  -1 -33   -1.09    2.14
  -1  -1 -34    0.66    1.89
  -1  -1 -34    3.38    1.52
   1  -1  34    0.91    2.93
  -1  -1 -34    1.31    1.34
   1  -1  34    1.44    2.52
  -1  -1 -34    2.18    2.20
   1  -1  34    0.13    1.98
   1  -1  34    1.67    1.63
   1  -1  35    3.91    2.60
   1  -1  35    2.61    1.85
  -1  -1 -35   -1.70    1.43
  -1  -1 -35    1.22    1.14
   1  -1  35   -0.85    2.10
  -1  -1 -35    1.24    1.98
  -1  -1 -35    1.10    1.46
  -1  -1 -36    2.00    1.76
  -1  -1 -36   -0.81    1.22
   1  -1  36    0.51    2.23
  -1  -1 -36    2.15    1.26
   1  -1  36    2.85    1.81
  -1  -1 -37    1.17    0.91
  -1  -1 -37   -1.30    0.98
   1  -1  37    0.19    1.34
   1  -1  37   -0.04    1.70
  -1  -1 -37    0.51    1.20
  -1  -1 -38    2.10    0.75
  -1  -1 -38   -0.43    0.70
  -1  -1 -38    0.16    0.99
   1  -1  38   -0.28    1.35
   1  -1  38    1.51    1.21
   1   1 -38    0.63    0.84
   1   1 -38    0.38    0.85
   1   1 -37    0.25    1.02
  -1   1  37   -0.34    1.55
  -1   1  37   -0.71    1.72
  -1   1  37    0.39    1.60
  -1   1  37   -0.11    1.25
   1   1 -37    0.30    0.97
  -1   1  36   -0.18    1.65
   1   1 -36    1.24    1.25
  -1   1  36    1.33    1.79
   1   1 -36   -0.82    1.65
   1   1 -36    0.36    1.27
  -1   1  36    4.24    2.33
  -1   1  36    1.46    1.67
  -1   1  35   -0.66    2.32
   1   1 -35    0.46    1.28
  -1   1  35    2.63    2.18
   1   1 -35    0.20    1.74
   1   1 -35    2.20    1.79
  -1   1  35    0.63    2.18
   1   1 -35   -1.75    1.57
   1   1 -35    0.38    1.67
  -1   1  35   -2.44    2.40
  -1   1  34   -1.59    2.13
  -1   1  34    0.39    2.37
   1   1 -34    1.41    1.98
   1   1 -34    1.90    2.18
   1   1 -34    2.63    1.81
   1   1 -34    0.35    1.51
  -1   1  34    0.73    2.95
   1   1 -34   -3.98    2.36
   1   1 -33    0.36    2.19
   1   1 -33    0.65    2.06
   1   1 -33   -1.58    2.34
  -1   1  33    5.21    3.22
  -1   1  33   -0.20    2.27
   1   1 -33    1.32    1.75
   1   1 -33    0.73    2.23
   1   1 -32    1.76    2.38
   1   1 -32    2.70    2.02
   1   1 -32   -4.31    3.11
  -1   1  32    3.69    3.07
   1   1 -32   -0.19    1.57
  -1   1  32    1.63    2.39
   1   1 -32    5.00    2.30
  -1   1  31   16.99    3.99
   1   1 -31   11.75    3.24
   1   1 -31   14.72    3.67
  -1   1  31   12.35    4.20
   1   1 -31    8.56    2.75
   1   1 -31    8.56    3.78
   1   1 -31    8.86    2.37
   1   1 -31   11.95    3.58
   1   1 -31    9.63    2.18
   1   1 -30   -0.49    1.72
  -1   1  30   -6.07    3.23
  -1   1  30   -0.16    3.16
   1   1 -30    2.75    3.04
   1   1 -30    2.72    1.91
   1   1 -30    0.20    2.97
   1   1 -30    0.25    2.58
   1   1 -29    0.71    2.04
   1   1 -29    1.24    2.32
   1   1 -29   -0.21    1.71
   1   1 -29   -0.11    2.90
  -1   1  29    2.21    3.02
  -1   1  29    3.28    2.86
   1   1 -29    3.64    5.63
   1   1 -28   -0.48    2.41
   1   1 -28    0.64    2.49
   1   1 -28    0.23    1.86
  -1   1  28    0.11    2.69
   1   1 -28    1.99    3.31
   1   1 -28    5.05    3.34
   1   1 -27  113.42    6.58
   1   1 -27   92.84    8.11
   1   1 -27  109.04    8.26
   1   1 -27   91.55    7.01
  -1   1  27   80.76    7.79
   1   1 -27   99.76    6.40
  -1   1  26    5.07    2.20
   1   1 -26    4.13    2.23
   1   1 -26    5.50    3.09
   1   1 -26    0.19    3.19
  -1   1  26    5.34    3.06
   1   1 -26    5.03    2.39
  -1   1  26    8.46    5.46
   1   1 -26    6.21    3.46
   1   1 -26    7.18    4.42
   1   1 -26    5.74    2.74
  -1   1  25   86.82   12.07
   1   1 -25  109.94    8.64
  -1   1  25  102.39    7.80
  -1   1  25   80.17   12.47
   1   1 -25  105.04   14.60
   1   1 -25  115.38    6.94
  -1   1  25  103.06    7.15
   1   1 -25  104.00    6.50
   1   1 -25  105.49    7.25
   1   1 -25   98.64    5.81
   1   1 -25  106.49    8.22
   1   1 -24  126.33    6.35
   1   1 -24  137.11    7.61
   1   1 -24  163.96   16.81
   1   1 -24  141.54    8.24
  -1   1  24  102.94   13.06
   1   1 -24  147.36    9.30
   1   1 -24  138.32    9.02
   1   1 -24  129.80    7.11
  -1   1  24  106.07   13.94
  -1   1  23   17.56    7.13
  -1   1  23   -0.64    4.24
   1   1 -23    8.83    2.99
   1   1 -23   14.67    5.37
  -1   1  22   24.04    6.99
   1   1 -22   32.97    7.77
  -1   1  22   24.97    6.45
  -1   1  21   36.74    8.01
   1   1 -21   64.10    9.92
  -1   1  21   44.69    8.73
   1   1 -20   54.76    9.22
  -1   1  20   53.72    8.87
  -1   1  20   50.09    9.11
  -1   1  19    9.98    5.15
   1   1 -19   14.53    5.33
  -1   1  19    9.65    5.24
  -1   1  18   42.38    7.96
   1   1 -18   55.28    8.77
  -1   1  18   43.21    9.01
   1   1 -18   43.74    7.95
   1   1 -17  103.75   10.71
  -1   1  17   95.65   11.39
  -1   1  17   86.57   10.56
   1   1 -17   97.87   11.41
   1   1 -16    5.39    3.03
  -1   1  16    7.18    5.17
  -1   1  16   17.84    6.76
   1   1 -16    4.85    3.50
  -1   1  15   53.91    8.50
  -1   1  15   59.40    9.32
   1   1 -15   60.79    8.47
   1   1 -15   42.44    6.50
   1   1 -14   39.94    6.11
  -1   1  14   42.04    9.07
   1   1 -14   49.06    7.72
  -1   1  14   33.12    7.17
   1   1 -14   24.83    6.43
  -1   1  13  121.91   12.23
  -1   1  13  119.70   12.16
   1   1 -13  132.88   11.89
   1   1 -13  123.43    9.81
   1   1 -13  142.94   13.57
  -1   1  12  156.01   13.12
   1   1 -12  154.45   10.35
  -1   1  12  154.98   12.91
   1   1 -12  168.52   12.67
   1   1 -12  164.78   14.09
   1   1 -11  507.54   18.27
   1   1 -11  556.15   24.66
   1   1 -11  545.95   21.83
  -1   1  11  520.84   22.90
  -1   1  10   44.01    7.29
  -1   1  10   43.29    8.17
   1   1 -10   48.07    5.57
   1   1 -10   50.58    7.39
   1   1 -10   44.71    7.28
   1   1  -9 1168.09   31.00
   1   1  -9 1132.74   25.70
   1   1  -9 1229.64   35.02
  -1   1   9 1215.60   33.18
  -1   1   9 1115.66   35.70
   1   1  -8   65.01    7.94
  -1   1   8   89.32   12.04
  -1   1   8   67.79    8.13
   1   1  -8   74.49    7.75
   1   1  -8   74.23    5.86
   1   1  -7  853.16   26.21
   1   1  -7  835.06   19.16
   1   1  -7  811.61   23.67
  -1   1   6  171.23   10.10
   1   1  -6  163.82    7.34
  -1   1   6  198.85   12.60
   1   1  -6  164.72   10.37
   1   1  -6  165.15    9.48
   1   1  -5  438.79   11.35
   1   1  -5  435.35   14.12
   1   1  -5  430.87   15.22
   1   1  -4  720.79   14.12
   1   1  -4  737.86   17.05
   1   1  -4  754.63   17.94
  -1   1   4  817.70   17.39
  -1   1   4  819.46   18.93
   1   1  -4  843.38   13.73
  -1   1   3  156.65    6.00
   1   1  -3  155.68    4.88
  -1   1   3  155.34    6.44
   1   1  -3  143.38    4.83
   1   1  -3  148.99    6.21
   1   1  -3  152.02    6.09
   1   1  -2    8.10    1.32
  -1   1   2    7.59    1.39
   1   1  -2    8.51    1.14
  -1   1   2    8.22    1.60
   1   1  -2    8.25    1.06
   1   1  -2    9.55    1.35
   1   1  -1 1373.07   15.64
  -1   1   1 1343.79   17.86
   1   1  -1 1407.58   15.66
   1   1  -1 1353.79   16.71
  -1   1   1 1345.38   18.62
   1   1  -1 1335.11   16.94
   1   1   0  124.13    3.39
  -1   1   0  118.92    3.97
  -1   1   0  121.25    2.70
   1   1   0  120.56    3.64
   1   1   0  116.22    3.31
   1   1   1  461.87    8.26
   1   1   1  477.46    8.12
  -1   1  -1  484.02    9.19
  -1   1  -1  457.96    7.80
  -1   1  -1  493.29    8.92
  -1   1  -2   38.92    2.75
   1   1   2   36.00    2.64
   1   1   2   34.14    2.26
  -1   1  -3  224.58    8.03
  -1   1  -3  241.18    6.59
   1   1   3  232.38    7.25
  -1   1  -4  503.44   11.05
  -1   1  -4  525.60   14.66
  -1   1  -4  504.33   11.99
   1   1   4  542.92   14.10
  -1   1  -5   14.74    2.77
   1   1   5   27.93    5.66
  -1   1  -5   17.18    2.43
   1   1   5   17.74    4.36
  -1   1  -5   20.69    4.44
  -1   1  -6    6.81    3.65
  -1   1  -6    6.09    2.45
  -1   1  -6    7.03    1.91
   1   1   6    7.82    4.91
   1   1   6    2.04    3.82
  -1   1  -7  219.76    8.32
   1   1   7  207.97   13.76
  -1   1  -7  233.11   13.33
  -1   1  -7  235.36    9.82
   1   1   7  201.40   13.12
  -1   1  -8  388.49   13.90
  -1   1  -8  384.88   18.72
  -1   1  -8  374.64   11.87
   1   1   8  414.35   20.31
  -1   1  -9  329.03   18.47
  -1   1  -9  333.88   15.49
  -1   1  -9  327.87   11.64
   1   1   9  299.55   17.10
   1   1   9  362.91   18.54
  -1   1  -9  310.23   13.08
   1   1  10  390.67   19.88
  -1   1 -10  442.17   16.32
  -1   1 -10  433.52   18.51
  -1   1 -10  440.59   21.68
   1   1  10  378.47   19.31
  -1   1 -11   11.07    3.54
  -1   1 -11   14.84    5.99
   1   1  11    6.32    4.54
  -1   1 -11    7.30    4.04
   1   1  11    8.93    5.15
   1   1  12  107.11   10.56
   1   1  12  112.38   11.57
  -1   1 -12  129.50    9.62
  -1   1 -12  117.59   12.25
  -1   1 -12  124.66   10.77
  -1   1 -13 1494.49   36.28
   1   1  13 1363.48   40.18
   1   1  13 1305.74   37.72
  -1   1 -13 1516.93   44.40
  -1   1 -13 1593.52   40.06
  -1   1 -14  606.21   24.50
   1   1  14  529.34   24.64
  -1   1 -14  581.89   22.69
  -1   1 -14  601.71   27.64
  -1   1 -15   18.52    5.85
   1   1  15    8.92    4.39
  -1   1 -15   11.73    3.83
   1   1  15    7.75    5.13
  -1   1 -15   17.59    5.30
   1   1  16   48.74    8.47
   1   1  16   39.03    7.60
  -1   1 -16   48.22    7.55
   1   1  17   25.75    6.23
  -1   1 -17   33.01    6.78
   1   1  17   33.54    7.23
  -1   1 -18   59.15    8.65
   1   1  18   46.90    8.07
   1   1  18   50.47    8.66
  -1   1 -19   30.55    6.68
   1   1  19   24.32    6.47
   1   1  19   29.28    6.69
  -1   1 -20   -2.73    3.60
   1   1  20    6.37    4.25
   1   1  20   -2.92    4.40
  -1   1 -21    1.75    3.66
   1   1  21   -5.39    5.59
   1   1  21    9.58    5.38
  -1   1 -22   39.29    8.39
   1   1  22   32.33    7.81
   1   1  22   28.92    6.79
   1   1  23    6.90    4.11
  -1   1 -23    6.99    3.52
   1   1  23    5.86    2.47
  -1   1 -23    8.16    4.75
  -1   1 -23   10.14    2.78
  -1   1 -23    2.85    1.96
   1   1  23   10.40    5.30
  -1   1 -23    7.01    2.66
  -1   1 -24    6.63    4.74
  -1   1 -24    6.46    3.59
   1   1  24    9.45    2.78
  -1   1 -24   14.78    3.51
   1   1  24    8.01    2.93
  -1   1 -24    8.84    4.26
  -1   1 -24   11.79    2.42
  -1   1 -24    8.72    3.17
   1   1  24    8.65    5.43
  -1   1 -25   43.31    5.86
  -1   1 -25   65.68   11.30
  -1   1 -25   53.53    5.61
   1   1  25   67.16   11.46
  -1   1 -25   58.29    5.19
   1   1  25   45.29    5.83
  -1   1 -25   55.19    6.00
  -1   1 -25   58.21    4.86
  -1   1 -26   62.83   11.65
  -1   1 -26   54.77    4.89
  -1   1 -26   54.91    5.74
  -1   1 -26   63.41    6.49
   1   1  26   48.64    9.46
  -1   1 -26   43.17    6.35
   1   1  26   46.48    6.03
  -1   1 -26   57.82    4.75
  -1   1 -27    2.04    1.99
  -1   1 -27    5.36    2.63
  -1   1 -27    0.35    3.02
  -1   1 -27    6.95    4.03
  -1   1 -27   -0.90    2.67
   1   1  27    2.02    3.25
   1   1  27    3.14    2.52
   1   1  28   17.67    3.99
  -1   1 -28   18.74    3.69
  -1   1 -28   11.26    4.70
  -1   1 -28   19.69    3.34
   1   1  28   10.95    3.69
  -1   1 -28   21.15    3.17
  -1   1 -28   23.64    4.46
   1   1  29  132.29    9.02
  -1   1 -29  131.16    8.35
   1   1  29  119.42    9.47
  -1   1 -29  127.48    6.64
  -1   1 -29  137.42    8.43
  -1   1 -29  143.17    7.24
  -1   1 -29  114.72    8.78
   1   1  30    9.82    3.69
  -1   1 -30    7.60    3.09
   1   1  30    3.48    3.37
  -1   1 -30    2.98    2.90
  -1   1 -30    6.46    3.33
  -1   1 -30    6.32    2.12
  -1   1 -30   11.05    2.88
  -1   1 -31    2.72    1.84
  -1   1 -31   -0.04    2.74
  -1   1 -31    0.69    2.26
  -1   1 -31    2.50    2.07
   1   1  31    2.74    2.53
  -1   1 -31   -6.89    3.60
   1   1  31    3.28    3.49
  -1   1 -32   -0.20    2.23
  -1   1 -32    0.97    1.60
   1   1  32    0.67    2.68
  -1   1 -32   -0.52    2.43
   1   1  32    4.21    3.25
  -1   1 -32    3.64    2.18
   1   1  33    0.32    2.29
  -1   1 -33    1.40    2.41
  -1   1 -33    0.96    2.26
  -1   1 -33   -0.01    1.61
   1   1  33    3.04    2.66
   1   1  33    2.06    2.87
   1   1  34    3.74    2.14
  -1   1 -34    2.15    1.69
  -1   1 -34   -1.54    2.02
  -1   1 -34    0.53    1.92
   1   1  34    3.01    2.34
   1   1  34    2.53    2.48
   1   1  34    2.29    2.67
  -1   1 -34    0.57    1.96
  -1   1 -34    1.95    1.76
   1   1  35    4.10    2.08
  -1   1 -35    2.54    1.48
   1   1  35    1.39    2.10
   1   1  35    3.74    1.99
  -1   1 -35    1.69    1.92
  -1   1 -35   -0.56    1.58
  -1   1 -35    0.89    1.31
  -1   1 -35   -1.98    1.85
   1   1  35    2.38    2.17
  -1   1 -36    2.47    1.34
   1   1  36    2.37    1.74
   1   1  36    2.12    2.09
  -1   1 -36    2.51    1.30
  -1   1 -36    1.84    1.45
   1   1  36    1.59    1.75
  -1   1 -36    1.94    1.62
  -1   1 -36   -0.16    1.28
   1   1  36    3.05    1.79
  -1   1 -37   -0.08    0.91
   1   1  37    0.83    1.35
  -1   1 -37    0.30    0.95
   1   1  37    2.58    1.64
  -1   1 -38    1.13    0.77
  -1   1 -38    0.84    0.80
   1   1  38    1.55    1.26
   1   3 -38    0.77    0.71
   1   3 -38   -0.05    0.79
  -1   3  37   -0.45    1.27
  -1   3  37   -2.38    1.48
   1   3 -37    1.38    1.05
  -1   3  37    1.02    1.57
   1   3 -37    1.18    0.92
  -1   3  36    1.11    1.58
  -1   3  36   -0.15    1.73
   1   3 -36    3.00    1.23
  -1   3  36    1.07    1.86
   1   3 -36   -1.27    1.53
   1   3 -36   -1.44    1.74
   1   3 -36    1.77    1.28
   1   3 -36    2.07    1.33
   1   3 -35    2.33    2.20
   1   3 -35    0.09    1.47
   1   3 -35    1.52    1.34
   1   3 -35   -1.00    1.28
  -1   3  35    3.99    1.95
  -1   3  35    2.05    2.39
   1   3 -35    0.26    1.87
  -1   3  35    1.80    1.91
  -1   3  34    0.49    2.47
   1   3 -34    0.56    1.96
   1   3 -34   -2.08    2.41
  -1   3  34   -2.46    1.55
  -1   3  34    1.39    2.11
   1   3 -34    2.17    1.98
  -1   3  34   -4.34    2.36
   1   3 -34    2.55    2.03
  -1   3  34   -0.50    2.29
   1   3 -34   -0.22    1.53
   1   3 -34    0.82    1.60
   1   3 -33    8.24    2.79
  -1   3  33    6.71    3.48
   1   3 -33    8.62    2.37
  -1   3  33    3.53    2.71
  -1   3  33    6.28    1.87
   1   3 -33    9.96    2.74
   1   3 -33    9.95    3.39
   1   3 -33    5.98    2.66
   1   3 -33    8.10    2.28
   1   3 -32    4.68    2.76
   1   3 -32    4.28    3.16
  -1   3  32    4.90    2.91
   1   3 -32    3.41    2.38
   1   3 -32    7.75    3.01
   1   3 -32    7.59    2.36
  -1   3  32    4.97    1.86
   1   3 -32    3.33    1.61
  -1   3  32    2.64    2.53
   1   3 -32    2.00    2.49
   1   3 -31    7.15    3.31
   1   3 -31    9.16    3.02
   1   3 -31    9.64    2.88
   1   3 -31    9.41    3.83
  -1   3  31    9.30    2.50
   1   3 -31   10.41    3.35
   1   3 -31    8.39    2.57
   1   3 -31    9.33    2.26
  -1   3  31   16.52    4.75
   1   3 -31    9.44    3.73
  -1   3  31   13.19    3.66
   1   3 -30   -0.26    2.02
  -1   3  30    0.43    2.86
   1   3 -30    5.71    3.37
  -1   3  30   -0.62    2.89
   1   3 -30    0.76    2.61
   1   3 -30    1.56    3.30
   1   3 -30   -1.55    2.16
  -1   3  30    1.28    1.89
   1   3 -30    5.15    3.91
  -1   3  29    2.32    2.09
   1   3 -29    4.61    3.19
  -1   3  29    5.03    3.10
   1   3 -29    3.75    2.54
   1   3 -29    4.35    2.22
  -1   3  29    0.05    3.05
   1   3 -29    7.88    3.96
   1   3 -29    2.46    3.22
   1   3 -28    6.29    4.18
   1   3 -28    8.15    3.13
   1   3 -28    7.31    2.74
  -1   3  28    4.25    3.22
   1   3 -28    8.30    3.74
   1   3 -28   13.92    2.92
   1   3 -28    5.68    2.93
  -1   3  28    8.54    2.61
   1   3 -27   55.53    5.82
  -1   3  27   41.77    4.95
   1   3 -27   49.94    5.82
   1   3 -27   41.42    6.47
   1   3 -27   41.37    4.44
   1   3 -27   39.10    4.83
  -1   3  27   41.26    5.86
   1   3 -26   23.84    3.39
   1   3 -26   28.85    4.13
  -1   3  26   28.62    4.12
  -1   3  26   34.14    4.58
   1   3 -26   43.94    9.19
   1   3 -26   32.96    4.11
   1   3 -26   35.63    4.98
   1   3 -26   38.91    6.18
  -1   3  26   26.45    4.75
   1   3 -26   39.07    5.45
   1   3 -25    1.79    2.42
   1   3 -25    3.44    2.12
   1   3 -25    3.83    3.59
  -1   3  25    2.17    6.09
   1   3 -25    8.55    2.98
   1   3 -25   -4.22    3.93
   1   3 -25    2.08    2.76
  -1   3  25   -1.44    2.09
   1   3 -25    6.76    5.64
  -1   3  25   -5.44    3.04
   1   3 -24   61.48    5.63
   1   3 -24   62.74    6.88
  -1   3  24   71.15    6.08
   1   3 -24   67.73    5.83
   1   3 -24   68.55   11.49
   1   3 -24   68.00    6.55
  -1   3  24   53.23   10.90
   1   3 -24   73.93    5.55
  -1   3  24   71.63    6.33
  -1   3  23   24.19    4.05
  -1   3  23   19.69    7.34
   1   3 -23   25.76    4.10
   1   3 -23   27.04    4.15
  -1   3  23   22.89    7.24
   1   3 -23   24.83    6.75
  -1   3  23   27.92    4.63
   1   3 -23   28.39    5.14
   1   3 -23   26.05    5.38
   1   3 -23   28.43    3.73
  -1   3  22    1.89    4.41
   1   3 -22    7.32    5.36
  -1   3  22   11.53    6.89
   1   3 -21    8.99    4.44
  -1   3  21    7.93    4.54
  -1   3  21   10.24    5.87
  -1   3  20  113.31   13.86
   1   3 -20  122.46   13.10
  -1   3  20  102.17   13.33
   1   3 -19    8.41    4.35
   1   3 -19    7.62    4.52
  -1   3  19   12.75    6.70
  -1   3  19    0.70    5.02
  -1   3  18   -2.17    5.03
   1   3 -18   -2.77    3.74
  -1   3  18    6.35    5.94
   1   3 -18    5.67    4.30
  -1   3  17  598.94   30.34
   1   3 -17  676.67   32.55
  -1   3  17  624.54   30.37
  -1   3  16  108.72   13.66
   1   3 -16  109.83   13.19
   1   3 -16  128.97   11.39
  -1   3  16   98.03   12.57
  -1   3  15  431.44   24.79
   1   3 -15  462.75   20.68
   1   3 -15  402.63   24.73
  -1   3  15  415.86   26.02
  -1   3  14   48.53    9.11
   1   3 -14   49.78    6.83
  -1   3  14   43.47    9.61
   1   3 -14   40.42    8.30
   1   3 -13 2325.82   57.48
  -1   3  13 2402.28   59.05
   1   3 -13 2279.91   46.28
   1   3 -12   94.01    8.28
  -1   3  12   87.36   10.91
   1   3 -12   94.60   11.22
  -1   3  12  109.32   12.34
   1   3 -11  186.59   14.68
  -1   3  11  192.24   14.67
   1   3 -11  177.49   10.86
  -1   3  11  191.88   15.58
   1   3 -10   20.79    5.64
  -1   3  10   22.19    5.79
  -1   3  10   26.70    6.90
   1   3 -10   20.62    4.01
  -1   3   9  583.66   23.20
   1   3  -9  590.26   22.55
   1   3  -9  565.23   17.38
  -1   3   9  589.87   22.60
   1   3  -8  534.79   20.28
   1   3  -8  559.06   13.22
  -1   3   8  549.05   20.38
  -1   3   8  548.92   20.93
   1   3  -8  521.71   15.71
  -1   3   7  215.44   11.54
   1   3  -7  203.28    8.76
  -1   3   7  221.33   12.21
   1   3  -7  202.06   11.51
   1   3  -7  219.87    7.84
  -1   3   6  512.18   17.81
   1   3  -6  524.45   16.48
   1   3  -6  497.31   12.80
  -1   3   6  523.13   16.83
   1   3  -6  496.42   12.28
   1   3  -5  320.47    9.94
  -1   3   5  303.86   11.89
  -1   3   5  319.61   12.82
   1   3  -5  310.11   11.71
   1   3  -5  292.11    8.88
   1   3  -4  579.71   15.30
   1   3  -4  536.21   13.58
   1   3  -4  585.17   11.67
  -1   3   4  542.38   15.39
  -1   3   4  559.18   16.36
  -1   3   3 2616.10   39.07
   1   3  -3 2621.37   31.36
  -1   3   3 2738.62   41.10
   1   3  -3 2734.09   38.12
   1   3  -3 2640.14   37.88
   1   3  -2 1465.43   24.31
  -1   3   2 1480.37   25.91
  -1   3   2 1516.25   27.28
   1   3  -2 1499.35   21.29
   1   3  -2 1461.01   26.92
   1   3  -1  952.34   20.15
  -1   3   1  995.42   13.76
   1   3  -1  986.00   16.94
  -1   3   1  933.65   20.46
  -1   3   0  421.67   12.90
  -1   3   0  446.42    8.75
   1   3   0  445.99    9.94
   1   3   0  417.89   12.41
  -1   3  -1   52.00    4.67
   1   3   1   46.09    1.91
   1   3   1   56.97    3.41
  -1   3  -1   47.66    1.79
   1   3   1   55.38    4.44
   1   3   2   13.06    2.62
  -1   3  -2   13.39    2.94
   1   3   2   12.38    2.55
  -1   3  -2   12.04    1.38
  -1   3  -2   11.87    1.21
  -1   3  -2   12.06    2.42
  -1   3  -3 2980.51   36.54
   1   3   3 2925.92   42.54
  -1   3  -3 3088.92   42.81
   1   3   3 3050.52   43.58
  -1   3  -4 1280.32   21.03
   1   3   4 1325.58   25.64
  -1   3  -4 1315.45   25.34
  -1   3  -5 1391.98   21.22
  -1   3  -5 1298.50   23.17
  -1   3  -5 1353.97   27.83
   1   3   5 1404.08   27.78
   1   3   5 1339.20   27.80
  -1   3  -6   20.98    4.04
  -1   3  -6   25.92    3.26
   1   3   6   23.21    4.01
  -1   3  -6   27.35    2.73
   1   3   6   27.81    4.42
  -1   3  -6   24.07    2.31
  -1   3  -7 1704.50   30.46
   1   3   7 1755.26   37.13
  -1   3  -7 1744.26   35.91
  -1   3  -7 1627.96   22.61
   1   3   7 1696.06   34.89
  -1   3  -7 1656.68   25.85
   1   3   8  869.40   25.12
  -1   3  -8  813.07   21.17
   1   3   8  902.92   27.89
  -1   3  -8  823.84   16.85
  -1   3  -8  841.23   25.56
   1   3   9  196.88   14.13
  -1   3  -9  181.43    9.96
  -1   3  -9  177.48    7.41
  -1   3  -9  186.26   12.63
   1   3   9  202.00   12.79
  -1   3 -10  139.76    9.22
   1   3  10  138.11   11.30
  -1   3 -10  131.03   11.53
  -1   3 -10  136.40    6.68
   1   3  10  157.25   13.49
  -1   3 -11  942.53   20.05
   1   3  11  945.49   31.80
  -1   3 -11  931.08   32.88
  -1   3 -11  985.95   26.74
  -1   3 -12    0.97    4.16
  -1   3 -12    0.57    2.70
  -1   3 -13   18.32    6.41
   1   3  13    5.31    5.07
   1   3  13   13.40    7.91
  -1   3 -13   11.76    4.12
   1   3  14  426.43   22.99
   1   3  14  451.85   26.40
  -1   3 -14  466.78   20.40
  -1   3 -14  448.66   25.32
   1   3  15   10.07    5.24
   1   3  15   16.23    5.61
  -1   3 -15   23.49    5.36
  -1   3 -15   24.99    7.02
  -1   3 -16  254.02   16.51
  -1   3 -16  249.43   19.72
   1   3  16  248.38   20.00
   1   3  16  259.85   18.80
  -1   3 -17  871.90   31.35
   1   3  17  817.28   33.37
   1   3  17  746.88   34.42
  -1   3 -17  837.36   36.88
   1   3  18   39.93    8.46
  -1   3 -18   51.77    8.62
   1   3  18   46.32    9.15
  -1   3 -18   43.70    9.06
   1   3  19   60.66    9.84
   1   3  19   64.34   10.75
  -1   3 -19   68.67    9.76
  -1   3 -19   64.94   10.77
  -1   3 -20   82.62   11.06
  -1   3 -20   77.57   11.91
   1   3  20   78.30   12.02
   1   3  20   64.93   10.30
  -1   3 -21   82.53   11.42
   1   3  21   55.65   10.43
   1   3  21   57.04    9.74
  -1   3 -22   44.83    5.84
  -1   3 -22   49.67    5.10
  -1   3 -22   59.46   10.06
  -1   3 -22   42.61    5.65
   1   3  22   49.16    9.92
  -1   3 -23    2.06    2.31
   1   3  23   -0.99    2.66
  -1   3 -23   -0.07    3.91
  -1   3 -23    0.72    2.36
   1   3  23    2.44    5.32
   1   3  23   -4.68    3.24
  -1   3 -23   -6.28    3.88
   1   3  23   -0.93    2.09
  -1   3 -23    3.14    2.65
  -1   3 -23    0.86    3.69
   1   3  23   -0.64    1.90
   1   3  24    2.12    2.16
  -1   3 -24   -1.32    2.78
  -1   3 -24    2.55    2.28
   1   3  24   -6.81    4.44
  -1   3 -24    0.07    3.04
  -1   3 -24    4.96    4.13
   1   3  24    0.54    3.06
  -1   3 -24    0.15    2.69
   1   3  24   -3.91    2.24
  -1   3 -24   -0.10    3.98
   1   3  24    1.58    2.55
  -1   3 -24    0.43    2.07
  -1   3 -25   29.70    5.18
   1   3  25   24.58    3.88
  -1   3 -25   23.35    3.94
  -1   3 -25   20.64    3.56
  -1   3 -25   20.81    4.04
  -1   3 -25   35.42    8.80
   1   3  25   21.17    4.04
  -1   3 -25   29.63    4.96
   1   3  25   22.59    8.16
   1   3  25   26.77    5.04
   1   3  26   44.03    5.76
  -1   3 -26   43.41    4.79
  -1   3 -26   50.72    5.70
   1   3  26   35.65    6.09
   1   3  26   38.80    4.78
  -1   3 -26   39.93    4.60
  -1   3 -26   35.94    5.85
  -1   3 -26   45.12    5.82
  -1   3 -27   13.01    3.03
   1   3  27   10.36    3.07
  -1   3 -27   11.01    4.25
  -1   3 -27   11.24    3.15
  -1   3 -27    9.55    3.20
  -1   3 -27    6.75    3.58
   1   3  27    4.61    3.09
   1   3  27    4.20    3.23
  -1   3 -28    7.23    2.37
  -1   3 -28    4.33    3.47
  -1   3 -28    9.18    3.72
   1   3  28    5.64    2.63
  -1   3 -28    7.46    3.07
   1   3  28    5.69    3.42
   1   3  28   10.76    3.98
  -1   3 -28    8.10    3.09
  -1   3 -29    5.77    2.05
  -1   3 -29    3.81    2.42
  -1   3 -29    6.32    3.04
   1   3  29    7.79    3.89
   1   3  29    7.55    2.66
  -1   3 -29    1.57    3.14
  -1   3 -29    5.54    2.75
  -1   3 -29    4.93    3.31
   1   3  29    4.80    3.25
  -1   3 -30    4.89    3.71
  -1   3 -30   -0.75    2.61
   1   3  30    1.07    2.77
   1   3  30   -1.56    1.90
  -1   3 -30   -3.61    3.54
   1   3  30    0.80    3.09
  -1   3 -30    1.13    1.87
  -1   3 -31    4.67    2.88
   1   3  31    1.14    1.70
   1   3  31   -2.56    2.55
  -1   3 -31    1.01    2.83
  -1   3 -31    0.17    1.78
   1   3  31   -1.64    3.11
  -1   3 -31    2.24    2.71
  -1   3 -31    0.16    2.61
  -1   3 -32    3.18    3.37
   1   3  32   14.62    3.61
  -1   3 -32   14.97    3.25
  -1   3 -32   16.35    2.83
   1   3  32   17.44    3.85
   1   3  32   13.60    2.44
  -1   3 -32   11.12    3.36
  -1   3 -32   15.15    3.40
  -1   3 -32   13.44    2.72
  -1   3 -33    0.64    2.28
   1   3  33    1.02    1.42
  -1   3 -33    2.92    2.31
   1   3  33   -1.35    2.46
  -1   3 -33    0.00    1.54
  -1   3 -33    0.41    2.51
   1   3  33    2.45    2.14
  -1   3 -33    3.61    1.84
  -1   3 -33    1.63    2.09
   1   3  33   -0.80    2.50
   1   3  33    3.61    2.55
   1   3  34   -0.08    2.17
  -1   3 -34    1.78    1.90
  -1   3 -34   -0.75    1.76
  -1   3 -34    1.79    1.45
   1   3  34    0.20    1.78
  -1   3 -34    0.41    2.17
   1   3  34    4.62    2.37
  -1   3 -34    1.74    2.06
  -1   3 -34    2.33    1.66
   1   3  35   -0.66    2.13
  -1   3 -35    1.91    1.93
   1   3  35   -1.61    1.84
  -1   3 -35   -0.24    1.24
  -1   3 -35    1.99    1.24
  -1   3 -35   -1.95    1.84
   1   3  35    0.91    1.72
  -1   3 -35   -0.49    1.81
  -1   3 -36    2.45    1.18
  -1   3 -36   -0.28    1.34
  -1   3 -36    3.29    1.15
   1   3  36   -1.89    1.64
   1   3  36   -2.17    1.63
   1   3  36    5.38    1.99
  -1   3 -36    2.64    1.51
  -1   3 -37    2.04    0.99
  -1   3 -37   -0.27    0.89
   1   3  37    0.71    1.11
   1   3  37    0.12    1.24
   1   3  38   -0.47    0.94
   1   5 -37    2.43    0.90
  -1   5  37    0.78    1.05
   1   5 -36   -0.55    0.91
   1   5 -36   -3.50    1.81
  -1   5  36   -0.41    1.09
  -1   5  36    1.91    1.54
  -1   5  36    2.04    1.60
  -1   5  36   -1.18    0.83
   1   5 -36   -1.79    1.02
  -1   5  35    1.81    1.83
  -1   5  35    1.80    1.79
  -1   5  35    5.19    1.62
   1   5 -35    0.10    1.93
   1   5 -35    1.71    1.80
   1   5 -35    3.36    1.36
   1   5 -35    4.22    1.40
  -1   5  35    1.92    1.08
  -1   5  34    2.84    1.93
   1   5 -34    3.75    2.22
  -1   5  34    1.20    1.39
  -1   5  34    2.72    2.13
   1   5 -34    3.61    2.06
   1   5 -34    3.22    1.52
   1   5 -34   -1.53    1.45
  -1   5  34    1.53    2.01
   1   5 -34    2.13    2.26
  -1   5  33    2.06    1.51
   1   5 -33    1.15    2.78
   1   5 -33    1.52    1.56
  -1   5  33    0.29    1.72
  -1   5  33    2.98    2.60
   1   5 -33    2.05    1.52
   1   5 -33    0.98    2.16
   1   5 -33    2.57    1.35
   1   5 -33    4.69    2.40
  -1   5  33    1.90    2.53
   1   5 -32    2.44    1.73
  -1   5  32    4.59    2.72
   1   5 -32    3.33    1.62
  -1   5  32   -3.13    2.35
   1   5 -32    3.29    2.72
   1   5 -32   -0.10    2.18
  -1   5  32    4.92    2.10
   1   5 -32   -0.46    1.74
   1   5 -32    0.23    2.49
   1   5 -31    3.43    1.96
   1   5 -31    2.84    2.72
  -1   5  31    2.77    2.10
  -1   5  31   -0.07    2.58
   1   5 -31    4.67    2.19
   1   5 -31    3.55    1.94
   1   5 -31    3.55    3.33
  -1   5  31    1.72    2.35
   1   5 -31    1.68    2.52
  -1   5  30    2.14    2.17
  -1   5  30    1.30    1.66
   1   5 -30   -1.60    2.32
   1   5 -30   -0.96    2.76
   1   5 -30    1.06    1.98
   1   5 -30    0.34    1.73
   1   5 -30    1.57    2.78
  -1   5  30    2.55    2.59
  -1   5  30   -3.66    2.88
   1   5 -30    1.48    3.08
   1   5 -29   34.37    4.54
  -1   5  29   23.99    3.80
  -1   5  29   23.24    4.60
   1   5 -29   13.26    4.54
  -1   5  29   23.30    4.83
   1   5 -29   30.37    4.41
   1   5 -29   26.34    5.08
   1   5 -29   30.69    3.71
   1   5 -29   27.61    5.10
   1   5 -29   29.36    4.64
  -1   5  29   28.04    3.58
   1   5 -28    1.08    3.09
   1   5 -28    4.73    2.40
   1   5 -28    4.51    2.71
  -1   5  28    0.39    1.86
  -1   5  28    7.48    3.52
   1   5 -28    4.00    2.26
   1   5 -28    0.15    2.42
   1   5 -28    0.03    3.42
   1   5 -28    5.17    3.60
  -1   5  28    4.28    2.36
   1   5 -28    1.14    4.02
  -1   5  28    7.28    4.16
   1   5 -27   34.58    4.75
   1   5 -27   40.04    6.34
   1   5 -27   29.11    6.10
  -1   5  27   37.25    4.59
  -1   5  27   34.44    4.24
  -1   5  27   42.10    6.27
   1   5 -27   43.82    5.50
   1   5 -27   29.87    3.90
  -1   5  27   43.15    5.63
   1   5 -27   29.16    5.49
  -1   5  27   45.20    5.82
   1   5 -27   36.51    4.23
   1   5 -27   38.91    5.50
  -1   5  26   -1.35    2.13
   1   5 -26   -0.08    2.64
  -1   5  26    0.72    1.95
   1   5 -26   -2.67    2.65
   1   5 -26    1.73    3.48
   1   5 -26   11.31    3.97
  -1   5  26    1.19    2.52
   1   5 -26    3.21    2.64
   1   5 -26   -1.74    3.49
  -1   5  26   -1.02    2.83
   1   5 -26   -0.76    3.18
  -1   5  25    3.21    1.90
  -1   5  25    1.10    3.02
   1   5 -25    1.82    3.06
   1   5 -25   -2.22    3.35
   1   5 -25   -6.12    3.97
   1   5 -25    4.89    2.96
  -1   5  25   -2.52    2.51
  -1   5  25   -2.27    2.40
   1   5 -25   -5.48    3.95
   1   5 -25    0.74    3.59
   1   5 -24   14.20    4.16
   1   5 -24   14.20    2.97
   1   5 -24   17.53    4.69
  -1   5  24   12.92    3.31
  -1   5  24   13.82    6.56
   1   5 -24    6.58    4.35
  -1   5  24   12.53    3.08
  -1   5  24   11.95    3.55
   1   5 -24   17.19    5.76
   1   5 -24   11.82    4.49
   1   5 -24   13.84    4.46
   1   5 -23    3.07    3.34
   1   5 -23    5.42    4.09
   1   5 -23   -0.86    3.35
   1   5 -23   -2.14    2.35
  -1   5  23   -0.96    2.12
   1   5 -23    2.68    4.62
   1   5 -23    2.18    3.36
  -1   5  23    3.03    2.78
  -1   5  23    0.71    2.49
  -1   5  23   -1.63    5.50
   1   5 -23    2.85    3.66
   1   5 -22    0.37    3.53
  -1   5  22    0.95    1.96
   1   5 -22    4.05    4.05
  -1   5  22    3.24    5.19
   1   5 -22   -3.12    2.51
   1   5 -22   -2.51    4.54
  -1   5  22    0.15    2.58
   1   5 -22    3.49    3.67
  -1   5  22   -2.82    3.08
   1   5 -22   -2.74    3.90
   1   5 -22    4.97    6.22
   1   5 -21   21.71    4.37
  -1   5  21   27.19    4.05
   1   5 -21   13.00    4.28
   1   5 -21   25.67    7.44
   1   5 -21   23.67    6.57
  -1   5  21   20.34    8.09
  -1   5  21   20.79    8.94
  -1   5  21   24.56    4.07
   1   5 -21   27.90    5.84
   1   5 -21   26.50    4.21
  -1   5  21   23.33    3.90
   1   5 -20   10.51    5.91
   1   5 -20   -0.39    4.20
  -1   5  20   11.67    7.02
  -1   5  20    9.20    5.04
   1   5 -19   54.29   10.69
  -1   5  19   67.07   12.24
   1   5 -19   58.58    9.51
  -1   5  19   66.91   12.95
   1   5 -18   22.08    6.97
  -1   5  18   21.60    8.35
  -1   5  18    3.80    4.78
   1   5 -18   19.31    6.08
  -1   5  17  664.85   37.63
  -1   5  17  624.53   33.41
   1   5 -17  682.96   28.42
   1   5 -17  676.20   33.95
   1   5 -16  351.61   24.28
   1   5 -16  321.21   18.70
  -1   5  16  368.48   27.82
  -1   5  16  318.28   23.42
   1   5 -15   36.87    9.12
   1   5 -15   39.19    6.33
  -1   5  15   48.13   10.26
  -1   5  15   49.53   10.50
   1   5 -14   56.46    7.64
  -1   5  14   57.79   10.68
  -1   5  14   55.42   10.23
   1   5 -14   56.59    9.40
  -1   5  13  525.55   28.89
   1   5 -13  459.04   25.06
   1   5 -13  456.42   19.37
  -1   5  13  460.15   26.11
   1   5 -12  113.58    9.12
  -1   5  12  121.99   13.14
   1   5 -12  108.04   11.83
  -1   5  12  146.78   14.28
  -1   5  11   19.21    6.45
[truncated: 21,720,698 more chars]
